# Supplementary material for: Short-term triphenyltin exposure alters microbial homeostasis in the silkworm (Bombyx mori) midgut
Source: Sci Rep. 2023 Sep 13;13:15183. doi: 10.1038/s41598-023-41948-y (PMC10499869; doi:10.1038/s41598-023-41948-y)
Supplement: Supplementary file 1 — Supplementary Information. [file 41598_2023_41948_MOESM1_ESM.zip]

Archive with 5 entries (4 files):
- Supplemental Materials/Supplemental Materials.docx
- Supplemental Materials/Table S2.xlsx
- Supplemental Materials/Table S3.xlsx
- Supplemental Materials/Table S4.xlsx
- Supplemental Materials/
