# Supplementary material for: Short-term triphenyltin exposure alters microbial homeostasis in the silkworm (Bombyx mori) midgut
Source: Sci Rep. 2023 Sep 13;13:15183. doi: 10.1038/s41598-023-41948-y (PMC10499869; doi:10.1038/s41598-023-41948-y)
Supplement: Supplementary file 1 — Supplementary Information. [file 41598_2023_41948_MOESM1_ESM.zip › Supplemental Materials/Table S2.xlsx]

## Sheet: phylum
Table S2. The abundance and annotation of OTUs in each sample at the phylum level.
Taxonomy	CK	TPT
Firmicutes	31162.5	34428
Bacteroidota	24309.3	21526.5
Proteobacteria	13064.6	12116
Campilobacterota	616.4	1157.1
Actinobacteriota	619.1	729
Spirochaetota	625.1	605.5
Desulfobacterota	570.3	383.7
Fusobacteriota	699.4	225
Deferribacterota	181.2	230.8
Gemmatimonadota	241.2	143.1
Other	203.5	85.4
Acidobacteriota	23.9	99
Nitrospirota	61.2	53.3
Cyanobacteria	65.7	28.6
Armatimonadota	0.3	84.4
Elusimicrobiota	0	81.1
Verrucomicrobiota	71.7	0
Bdellovibrionota	51.8	4.3
Dependentiae	0	48.8
Fibrobacterota	35.6	0
NB1-j	31.9	0
SAR324_clade (Marine_group_B)	26.8	0
Sva0485	26.8	0
Myxococcota	26.5	0.2
Fermentibacterota	0.1	22.3

## Sheet: genus
Table S2. The abundance and annotation of OTUs in each sample at the genus level.
Taxonomy	CK	TPT
Muribaculaceae	6818.4	6142.7
Other	5402.6	6297.7
Lactobacillus	3674.3	4283.5
uncultured	3925.7	3461.1
UCG-010	3582.9	3527.9
Bacteroides	3346.3	3616
UCG-005	3803.4	2632.2
Clostridium_sensu_stricto_1	2918.7	1957.7
Rikenellaceae_RC9_gut_group	2114	2602.4
Escherichia-Shigella	2345.3	1804.7
Sphingomonas	2033.4	2095.7
Burkholderia-Caballeronia-Paraburkholderia	1976.9	1606.6
Lachnospiraceae_NK4A136_group	1623.1	1342.6
Alistipes	1473.6	1117.7
Prevotella	1500.9	1054
[Eubacterium]_coprostanoligenes_group	1224.2	1093.8
Christensenellaceae_R-7_group	1048.5	727.1
Helicobacter	521	943.9
Monoglobus	872.8	518.5
Alloprevotella	795.2	425.1
Prevotellaceae_UCG-003	890.8	280.8
Clostridia_vadinBB60_group	420.9	708.9
Prevotellaceae_UCG-004	502.8	574.5
Bacteroidales_RF16_group	624.3	402.5
Clostridia_UCG-014	563.3	451.9
Treponema	495.6	507.9
F082	648.5	282.7
Lactococcus	201.4	719.6
Pseudomonas	264.3	653.3
Caldicoprobacter	2.5	878.2
p-2534-18B5_gut_group	450.7	368.1
Parabacteroides	380.7	405.1
Ralstonia	411.8	305.4
Faecalibacterium	299.4	398.7
UCG-002	428	260.2
Fusobacterium	465	155.9
Roseburia	255.9	355.9
Herbinix	2.2	606.8
NK4A214_group	456.7	151.1
Tissierella	1.4	561.4
Streptococcus	342.6	214.6
Muribaculum	193.8	356.5
Sediminibacterium	300.7	245.6
Prevotellaceae_UCG-001	304.6	217.9
Staphylococcus	266.7	250.4
dgA-11_gut_group	248.3	266.9
Weissella	302.7	155.4
Parasutterella	275.7	177.2
Flavobacterium	263.7	158.1
Mucispirillum	181.2	230.8
Chryseobacterium	205.5	194.5
Elizabethkingia	197.5	200.5
Bacillus	0.4	394
Solibacillus	0.7	382.2
Pediococcus	126.5	239.4
Colidextribacter	29.9	317.7
Pantoea	159.1	184.1
Bradyrhizobium	194.6	139.4
Macrococcus	0.4	314.9
Blautia	175.4	136.8
Family_XIII_AD3011_group	151.1	145.9
Agathobacter	225.6	65.6
Vibrio	133.8	151.7
Tepidimicrobium	14.5	267.9
Kosakonia	183.9	86.4
Thauera	112.9	157.2
Oscillibacter	150.8	110.8
Campylobacter	46.5	213.2
Odoribacter	87.4	163.1
Cetobacterium	224	25.3
Pseudogracilibacillus	0.2	246.7
Lachnoclostridium	129.4	116.5
Ruminococcus	90.9	151.5
M2PB4-65_termite_group	220.9	17.8
[Ruminococcus]_gnavus_group	185	53.7
Corynebacterium	38.9	197.4
Candidatus_Soleaferrea	121.2	113.5
UCG-009	151.7	73.2
Bacteroidetes_vadinHA17	74.9	141.9
GWE2-31-10	115.4	97.6
Ruminobacter	70.3	137.4
Anaerovorax	195.5	5.5
Erysipelatoclostridium	124.9	73.9
Lysinibacillus	0.2	197.8
Sphingobacterium	95.8	96.5
Izemoplasmatales	82.8	107.5
BSV26	189.8	0.5
Fermentimonas	30.6	159.2
Amphibacillus	0.2	189.4
Delftia	60.4	129
Cronobacter	117.9	68.4
Jeotgalibaca	0.1	184
SC-I-84	182.4	0.1
Subdoligranulum	17.5	160.7
Ureibacillus	0.4	175.1
Hydrogenoanaerobacterium	81.9	91.1
Anaerostipes	23.5	148.3
Defluviitalea	0.5	170.9
Faecalibaculum	73.1	94.2
[Ruminococcus]_torques_group	110.2	54.6
Rikenella	147.8	12.1
A2	13.7	138.2
Intestinimonas	63.4	88.4
[Anaerorhabdus]_furcosa_group	95.4	54.6
Lachnospira	90.8	55.5
Pectobacterium	88.6	54.3
Enterococcus	71.7	68.6
Methylobacterium-Methylorubrum	108.5	26.4
Butyricimonas	49.2	79
Pelomonas	46.8	79.3
[Eubacterium]_nodatum_group	66.3	59.4
Acinetobacter	79.5	43.5
Mailhella	42.6	77.7
Ruminiclostridium	114.9	5.2
Lachnospiraceae_UCG-001	70	49.3
MND1	62.4	55.6
Serratia	63.2	54.1
Massilia	116.5	0.8
Bifidobacterium	11	105.3
Nitrospira	61.2	53.3
Succinivibrio	54.5	58.5
Defluviitaleaceae_UCG-011	52.7	60.3
RF39	89.5	23
Oribacterium	68	43.9
Ornithinimicrobium	111.4	0.1
Fontimonas	0	111.1
Tyzzerella	28.2	82
Acetitomaculum	88.2	21.9
[Eubacterium]_siraeum_group	105.4	0.6
Desulfovibrio	56.9	47.7
Longimicrobiaceae	103	0
Pseudolabrys	35.1	67.8
Hungatella	56.8	45.1
[Eubacterium]_ruminantium_group	64.8	33.9
Candidatus_Koribacter	0	98.5
p-251-o5	59.9	36.5
Allorhizobium-Neorhizobium-Pararhizobium-Rhizobium	0.3	94.7
Gardnerella	0	89.3
Butyrivibrio	87.8	0.9
Family_XIII_UCG-001	85.5	0.3
Natronincola	0	84.9
Fimbriimonadaceae	0.3	84.4
Prevotellaceae_NK3B31_group	26.8	57.6
Clostridioides	81.9	0.4
Pseudoxanthomonas	0	82
XBB1006	46.2	35.3
Methylotenera	0.1	81.2
Lachnospiraceae_UCG-004	81	0.2
Lineage_IIb	0	81.1
Polycyclovorans	23.2	57
IS-44	79.7	0
SB-5	0	79.3
EPR3968-O8a-Bc78	0.1	77.5
Collinsella	0	76.1
Stenotrophomonas	21	52.9
Candidatus_Hepatoplasma	0.2	73.5
Faecalitalea	73	0.1
Soehngenia	36.9	36.1
M55-D21	0.2	72.8
Dorea	0.2	72.1
Romboutsia	54.5	17.6
Ruminococcaceae	52.4	19.3
Pedosphaeraceae	71.7	0
Atopostipes	0.1	70.8
Salinimicrobium	34.3	34.3
Desulfohalotomaculum	0.1	68.4
Rothia	62.2	4.3
Nitriliruptoraceae	66.5	0
Rhizobacter	65.9	0
Sericytochromatia	65.7	0
Succinivibrionaceae_UCG-002	65	0.1
Erysipelotrichaceae_UCG-003	64.8	0
Haemophilus	63.9	0.5
Candidatus_Stoquefichus	0.1	63.8
Saccharofermentans	0.1	60.8
Flavonifractor	18.6	41.7
Aquabacterium	28.1	31.9
Azospirillum	0.2	59.4
Desulfosarcina	59.4	0
MBA03	0.1	58.7
Facklamia	0.1	58
OPB41	0	57.3
Brevundimonas	52.8	4
Papillibacter	11.4	45
Clade_Ia	55.6	0.1
S0134_terrestrial_group	24.2	31.3
EMP-G18	0.1	55.3
Parasegetibacter	0	55.2
Permianibacter	55.1	0
Arthrobacter	0.4	54.6
Parvimonas	22.3	32.2
UCG-004	24.3	29
env.OPS_17	0.1	53.1
UCG-003	29.3	23.6
OM27_clade	51.8	0
Oceanobacillus	0	51.3
Tuzzerella	2.9	47.7
Sphingobium	32	18.6
Lachnospiraceae_FCS020_group	49.7	0.6
YC-ZSS-LKJ147	50	0
Cerasibacillus	0.1	49.3
Sulfuricurvum	48.9	0
Bhargavaea	0	48.8
Vermiphilaceae	0	48.8
U29-B03	0.1	48.5
Niastella	47.2	0
Spongiimonas	0	46.9
Pedobacter	0.1	45.9
211ds20	45.7	0.1
Mycoplasma	33.5	11.8
Syntrophorhabdus	44.6	0.1
Anaerofustis	44.1	0
Hypnocyclicus	0	43.8
Candidatus_Bacilloplasma	0	43.7
Granulicatella	42.9	0.6
Aeromonadaceae	43.4	0
WCHB1-32	0	43.1
Anaerovibrio	0.5	42.3
[Eubacterium]_brachy_group	42.1	0.2
MD2902-B12	0.1	41.7
Sporosarcina	0.1	41.7
MSBL7	0	41.3
Terrisporobacter	0	41.2
Paludibacter	37.2	3.8
Marivita	40.9	0
Trichloromonas	40.5	0
Anaerosporobacter	12.4	27.6
Acidovorax	38.5	1.5
Lachnospiraceae_AC2044_group	38	1.6
[Eubacterium]_ventriosum_group	0.7	38.7
Altererythrobacter	0	39.2
Enterorhabdus	37.7	0.5
Conexibacter	36.4	0
Paraprevotella	0	35.9
Desulfuromusa	0	35.8
Lachnoanaerobaculum	35.8	0
Barnesiella	35.4	0.1
Fibrobacter	35.5	0
Coprococcus	34.8	0.7
Photobacterium	0	34.7
OLB12	34.7	0
Bradymonadales	0.2	34.2
Phreatobacter	9.7	24.1
MM2	0	33
TRA3-20	0	33
BD2-11_terrestrial_group	0.1	32.4
Marinifilum	32.4	0
Dialister	27.3	5
UBA1819	2.3	29.7
NB1-j	31.9	0
Roseisolibacter	30.1	0
Aerococcus	0	29.7
Clostridium_sensu_stricto_6	29.1	0
Nitrosomonas	28.8	0.1
Abiotrophia	26.2	2.5
Legionella	28.6	0
Niveispirillum	28.4	0.1
Bilophila	23.3	5.1
Lysinimonas	27.3	0
SAR324_clade(Marine_group_B)	26.8	0
Halomonas	0	26.8
Sva0485	26.8	0
Gemmatimonas	26.5	0
Carnobacterium	0.1	26.4
BIrii41	26	0
Acholeplasma	2.7	22.7
Acetatifactor	0.6	24.7
Paenibacillus	8.8	16
Prevotellaceae_Ga6A1_group	17.9	6.9
Succinimonas	0.1	24.6
Asticcacaulis	0	24.7
Bacteroidales_UCG-001	24.4	0.1
Incertae_Sedis	22.8	1.3
Subgroup_23	23.8	0
Belnapia	0.1	23.7
Lautropia	23.5	0
Actinomyces	0	22.9
Lachnospiraceae_ND3007_group	22.7	0.1
Pseudorhodobacter	22.6	0
Fermentibacteraceae	0.1	22.3
Ellin6055	22.4	0
Proteiniborus	0	21.7
Terrimonas	21.6	0
37-13	0.3	21.2
PeH15	21.1	0.1
Lachnospiraceae_UCG-010	1.2	19.7
Bacteroidales_BS11_gut_group	0	20.7
Lentimicrobiaceae	0.1	20.2
Arenimonas	20.2	0
Anaerosalibacter	0.1	19.9
Nocardioides	0	19.9
Sedimentibacter	16.6	2.7
Keratinibaculum	0.1	18.9
Mucilaginibacter	18.8	0
CCD24	0	18.8
Erysipelotrichaceae	0	18.4
[Eubacterium]_hallii_group	18.1	0.1
Ohtaekwangia	16.9	0
[Eubacterium]_fissicatena_group	16.8	0
Butyricicoccus	16.4	0.2
Jeotgalicoccus	0.1	15.9
Veillonella	15.8	0
Chelativorans	0	15.5
Clostridium_sensu_stricto_15	0	15.4
CMW-169	15.3	0
Sinibacillus	0	15.3
IMCC26256	15.3	0
Negativibacillus	14.6	0.7
Fusicatenibacter	15.1	0.1
Rhodococcus	0.5	13.6
UCG-001	12.9	1
Sediminispirochaeta	13.9	0
Rhodothermaceae	13.9	0
Azoarcus	13.5	0
Coriobacteriaceae_UCG-002	10	3.2
Cellvibrio	13	0.2
Clade_II	12	0
Nesterenkonia	5	6.1
Methylophilus	11.1	0
Leptotrichia	10.4	0
Qipengyuania	0	10.3
Anaeroplasma	10.2	0
Desemzia	0	10.1
Lawsonella	9.3	0.6
Aerosphaera	0.1	8.9
67-14	9	0
Lysobacter	6.2	2.6
Ammoniphilus	8.2	0
[Eubacterium]_xylanophilum_group	4.8	3.4
Paracoccus	0.6	7.2
Ornithinibacillus	0	7
Turicibacter	1.8	5.2
GCA-900066575	3.9	3
Brachybacterium	0	6.6
Bogoriella	0	6.5
Oceanisphaera	0	6.4
Dubosiella	0.3	6.1
Enhydrobacter	5.3	1
Lachnospiraceae_UCG-006	3.7	2.1
Frisingicoccus	0.7	5.1
Globicatella	0	5.4
Sulfitobacter	0.3	4.8
Anaerotruncus	2.3	2.8
Pusillimonas	0	5
Bacillaceae	0	4.9
Irregularibacter	0.1	4.7
Enorma	0.1	4.4
W5053	0	4.3
0319-6G20	0	4.3
Fournierella	4.3	0
Robinsoniella	2.2	1.6
Kurthia	0	3.8
Desulfitobacterium	0	3.7
Clostridiaceae	0	3.6
Atopobium	0	3.5
Murimonas	2.1	1.3
Paenochrobactrum	0.1	3.3
Mycobacterium	3.4	0
Alkaliphilus	0	3.3
Haloplasma	0	3.3
Paenalcaligenes	0	3.2
Proteus	2.7	0.2
Novosphingobium	2.9	0
Bosea	2.7	0.1
Enteractinococcus	0	2.7
Alkalibaculum	0	2.6
Luteimonas	0.1	2.5
HN-HF0106	0	2.6
Mogibacterium	2.4	0.1
DMER64	0	2.4
Desulfitibacter	0	2.4
Psychrobacter	0.1	2.3
Breznakia	0.1	2.1
SRB2	0	2.2
Pelagibacterium	1.4	0.5
Adlercreutzia	1.9	0
Porphyromonas	0	1.9
Janibacter	0	1.8
Harryflintia	1	0.8
Lachnospiraceae_UCG-007	0.6	0.9
Peptococcus	0.7	0.8
Cupriavidus	1.5	0
[Clostridium]_innocuum_group	0.6	0.8
Gallicola	0	1.4
Aeribacillus	1.3	0
Moheibacter	0	1.1
Cloacibacterium	0	1
Eggerthella	0	0.9
Thermicanus	0.9	0
Pseudactinotalea	0	0.8
Sellimonas	0.6	0
Paucisalibacillus	0	0.6
Caulobacter	0.3	0.3
Aeromonas	0	0.5
Marvinbryantia	0.2	0.3
Eisenbergiella	0.5	0
Bordetella	0	0.4
[Clostridium]_methylpentosum_group	0.2	0.2
Bryobacter	0.1	0.3
Haliangium	0.3	0.1
Acidibacter	0.2	0.1
Paludicola	0.2	0.1
Pseudobutyrivibrio	0.1	0.2
Glutamicibacter	0.3	0
Achromobacter	0	0.3
bacteriap25	0.1	0.1
Oscillospira	0.2	0
gir-aah93h0	0.1	0.1
Albimonas	0.2	0
SD04E11	0.2	0
Lachnospiraceae_NK3A20_group	0.2	0
Comamonas	0.2	0
Gordonibacter	0.1	0.1
Subgroup_7	0	0.2
Cellulomonas	0.1	0.1
Lachnospiraceae_UCG-008	0.1	0
Methyloversatilis	0	0.1
Neisseria	0.1	0
SWB02	0	0.1
Devosia	0.1	0
Selenomonas	0	0.1
Ruegeria	0.1	0
Rodentibacter	0.1	0
Catonella	0	0.1
Fusibacter	0.1	0
Catenibacterium	0	0.1
Allobaculum	0	0.1
[Eubacterium]_oxidoreducens_group	0.1	0
Providencia	0.1	0
Gracilibacillus	0	0.1
Blfdi19	0.1	0
Bacteroidetes_BD2-2	0.1	0
Pelagibius	0.1	0
V9D2013_group	0	0.1
Youngiibacter	0	0.1
Halioglobus	0	0.1
