# Supplementary material for: Short-term triphenyltin exposure alters microbial homeostasis in the silkworm (Bombyx mori) midgut
Source: Sci Rep. 2023 Sep 13;13:15183. doi: 10.1038/s41598-023-41948-y (PMC10499869; doi:10.1038/s41598-023-41948-y)
Supplement: Supplementary file 1 — Supplementary Information. [file 41598_2023_41948_MOESM1_ESM.zip › Supplemental Materials/Table S3.xlsx]

## Sheet: Sheet1
Table S3. LEfSe analysis analysis between the control and TPT-exposure group.
Biomarker	Logarithm value	Groups	LDA_value	p-value
k__Bacteria.p__Proteobacteria.c__Alphaproteobacteria.o__Rhizobiales.f__Devosiaceae	1.31974			-
k__Bacteria.p__Firmicutes.c__Clostridia.o__Clostridia_UCG_014.f__Clostridia_UCG_014	3.88864			-
k__Bacteria.p__Proteobacteria.c__Alphaproteobacteria.o__Rhizobiales	4.00225			-
k__Bacteria.p__Firmicutes.c__Clostridia.o__Peptostreptococcales_Tissierellales.f__Peptostreptococcales_Tissierellales.g__Gallicola	1.33525			-
k__Bacteria.p__Bacteroidota.c__Bacteroidia.o__Bacteroidales.f__Paludibacteraceae	3.63774			-
k__Bacteria.p__Proteobacteria.c__Gammaproteobacteria.o__Burkholderiales.f__TRA3_20.g__TRA3_20	2.66591			-
k__Bacteria.p__Bacteroidota.c__Bacteroidia.o__Bacteroidales.f__Prevotellaceae.g__Paraprevotella	2.69367			-
k__Bacteria.p__Firmicutes.c__Bacilli.o__Bacillales.f__Bacillaceae.g__Paucisalibacillus	0.904691			-
k__Bacteria.p__Acidobacteriota.c__Thermoanaerobaculia.o__Thermoanaerobaculales	2.50985			-
k__Bacteria.p__Proteobacteria.c__Gammaproteobacteria.o__Burkholderiales.f__Rhodocyclaceae.g__Thauera	3.33531			-
k__Bacteria.p__Dependentiae	2.81181			-
k__Bacteria.p__Firmicutes.c__Bacilli.o__Lactobacillales.f__Aerococcaceae.g__Aerococcus	2.66188			-
k__Bacteria.p__Campilobacterota.c__Campylobacteria	4.20041			-
k__Bacteria.p__Firmicutes.c__Moorellia.o__Desulfitibacterales.f__Desulfitibacteraceae	1.56933			-
k__Bacteria.p__Proteobacteria.c__Gammaproteobacteria.o__Aeromonadales.f__Aeromonadaceae.g__Aeromonas	0.824854			-
k__Bacteria.p__Firmicutes.c__Bacilli.o__Erysipelotrichales.f__Erysipelotrichaceae.g__Turicibacter	1.87244			-
k__Bacteria.p__Actinobacteriota.c__Actinobacteria.o__Micrococcales.f__Micrococcaceae.g__Arthrobacter	2.86755			-
k__Bacteria.p__Bacteroidota.c__Bacteroidia.o__Cytophagales.f__Microscillaceae	3.49533			-
k__Bacteria.p__Actinobacteriota.c__Coriobacteriia.o__Coriobacteriales.f__Eggerthellaceae.g__Gordonibacter	0.13327			-
k__Bacteria.p__Proteobacteria.c__Alphaproteobacteria.o__Rhizobiales.f__Devosiaceae.g__Devosia	0.145955			-
k__Bacteria.p__Firmicutes.c__Clostridia.o__Peptostreptococcales_Tissierellales.f__Peptostreptococcaceae.g__Romboutsia	2.87847			-
k__Bacteria.p__Firmicutes.c__Clostridia.o__Oscillospirales.f__Ruminococcaceae.g__Faecalibacterium	3.73766			-
k__Bacteria.p__Firmicutes.c__Clostridia.o__Lachnospirales.f__Lachnospiraceae.g__Butyrivibrio	3.07302			-
k__Bacteria.p__Firmicutes.c__Bacilli.o__Entomoplasmatales.f__Entomoplasmatales_Incertae_Sedis	2.99954			-
k__Bacteria.p__Proteobacteria.c__Gammaproteobacteria.o__Xanthomonadales.f__Xanthomonadaceae.g__Stenotrophomonas	2.8666			-
k__Bacteria.p__Proteobacteria.c__Alphaproteobacteria.o__Caulobacterales.f__Hyphomonadaceae.g__SWB02	0.14309			-
k__Bacteria.p__Fusobacteriota.c__Fusobacteriia.o__Fusobacteriales.f__Fusobacteriaceae	3.98149	CK	3.44273	0.0281279
k__Bacteria.p__Firmicutes.c__Clostridia.o__Lachnospirales.f__Lachnospiraceae.g__Dorea	2.99338			-
k__Bacteria.p__Firmicutes.c__Clostridia.o__Oscillospirales.f__Ruminococcaceae.g___Eubacterium__siraeum_group	3.16293			-
k__Bacteria.p__Campilobacterota	4.20041			-
k__Bacteria.p__Campilobacterota.c__Campylobacteria.o__Campylobacterales.f__Sulfurimonadaceae.g__Sulfuricurvum	2.82259			-
k__Bacteria.p__Bacteroidota.c__Bacteroidia	5.52025			-
k__Bacteria.p__Bacteroidota.c__Bacteroidia.o__Bacteroidales.f__Bacteroidales_UCG_001	2.53382			-
k__Bacteria.p__Acidobacteriota	3.12844			-
k__Bacteria.p__Proteobacteria.c__Gammaproteobacteria.o__Burkholderiales.f__Methylophilaceae.g__MM2	2.66591			-
k__Bacteria.p__Firmicutes.c__Clostridia.o__Christensenellales.f__Christensenellaceae.g__Christensenellaceae_R_7_group	4.16216			-
k__Bacteria.p__Firmicutes.c__Bacilli.o__Mycoplasmatales.f__Mycoplasmataceae.g__Mycoplasma	2.671			-
k__Bacteria.p__Firmicutes.c__Bacilli.o__Lactobacillales.f__Streptococcaceae	4.1028			-
k__Bacteria.p__Myxococcota.c__Polyangia.o__Blfdi19.f__Blfdi19.g__Blfdi19	0.133252			-
k__Bacteria.p__Firmicutes.c__Bacilli.o__Lactobacillales.f__Carnobacteriaceae	3.67032			-
k__Bacteria.p__Proteobacteria.c__Gammaproteobacteria.o__Enterobacterales.f__Morganellaceae.g__Providencia	0.133252			-
k__Bacteria.p__Actinobacteriota.c__Actinobacteria.o__Micrococcales.f__Intrasporangiaceae.g__Ornithinimicrobium	3.19761			-
k__Bacteria.p__Actinobacteriota.c__Actinobacteria.o__Micrococcales.f__Cellulomonadaceae.g__Pseudactinotalea	1.09221			-
k__Bacteria.p__Firmicutes.c__Clostridia.o__Lachnospirales.f__Lachnospiraceae.g__Lachnoanaerobaculum	2.69317			-
k__Bacteria.p__Firmicutes.c__Clostridia.o__Oscillospirales.f__Ruminococcaceae.g__Negativibacillus	2.30164			-
k__Bacteria.p__Bacteroidota.c__Bacteroidia.o__Bacteroidales.f__Rikenellaceae	4.74646			-
k__Bacteria.p__Firmicutes.c__Bacilli.o__Lactobacillales.f__Lactobacillaceae.g__Lactobacillus	4.76957			-
k__Bacteria.p__Firmicutes.c__Clostridia.o__Lachnospirales.f__Lachnospiraceae.g__Acetatifactor	2.52577			-
k__Bacteria.p__Bacteroidota.c__Bacteroidia.o__Bacteroidales.f__Muribaculaceae.g__Muribaculum	3.69246			-
k__Bacteria.p__Firmicutes.c__Bacilli.o__Bacillales.f__Bacillaceae.g__Sinibacillus	2.33397			-
k__Bacteria.p__NB1_j.c__NB1_j	2.63708			-
k__Bacteria.p__Proteobacteria.c__Gammaproteobacteria.o__Aeromonadales.f__Aeromonadaceae	3.00389			-
k__Bacteria.p__Firmicutes.c__Clostridia.o__Oscillospirales.f__Oscillospiraceae.g__NK4A214_group	3.79763			-
k__Bacteria.p__Proteobacteria.c__Alphaproteobacteria.o__Sphingomonadales.f__Sphingomonadaceae.g__Ellin6055	2.49668			-
k__Bacteria.p__Actinobacteriota.c__Actinobacteria.o__Corynebacteriales.f__Mycobacteriaceae	1.67353			-
k__Bacteria.p__Firmicutes.c__Limnochordia.o__M55_D21.f__M55_D21	3.02765			-
k__Bacteria.p__Verrucomicrobiota.c__Verrucomicrobiae.o__Pedosphaerales.f__Pedosphaeraceae	2.98196			-
k__Bacteria.p__Nitrospirota.c__Nitrospiria.o__Nitrospirales.f__Nitrospiraceae	2.939			-
k__Bacteria.p__Proteobacteria.c__Gammaproteobacteria.o__Burkholderiales.f__Nitrosomonadaceae.g__IS_44	3.0474			-
k__Bacteria.p__Firmicutes.c__Clostridia.o__Clostridia_UCG_014.f__Clostridia_UCG_014.g__Clostridia_UCG_014	3.88864			-
k__Bacteria.p__Proteobacteria.c__Gammaproteobacteria.o__Xanthomonadales.f__Xanthomonadaceae.g__Luteimonas	1.58706			-
k__Bacteria.p__Proteobacteria.c__Gammaproteobacteria.o__Burkholderiales.f__Alcaligenaceae.g__Paenalcaligenes	1.69427			-
k__Bacteria.p__SAR324_clade_Marine_group_B_.c__SAR324_clade_Marine_group_B_.o__SAR324_clade_Marine_group_B_.f__SAR324_clade_Marine_group_B_.g__SAR324_clade_Marine_group_B_	2.57457			-
k__Bacteria.p__Fermentibacterota	2.48115			-
k__Bacteria.p__Proteobacteria.c__Gammaproteobacteria.o__Vibrionales.f__Vibrionaceae	3.44174			-
k__Bacteria.p__Firmicutes.c__Clostridia.o__Oscillospirales.f___Eubacterium__coprostanoligenes_group.g___Eubacterium__coprostanoligenes_group	4.22853			-
k__Bacteria.p__Firmicutes.c__Bacilli.o__Lactobacillales.f__Carnobacteriaceae.g__Atopostipes	3.02971			-
k__Bacteria.p__Verrucomicrobiota	2.98196			-
k__Bacteria.p__Firmicutes.c__Limnochordia.o__MBA03.f__MBA03.g__MBA03	2.91118	TPT	2.60609	0.045098
k__Bacteria.p__Firmicutes.c__Bacilli.o__Lactobacillales.f__Lactobacillaceae	4.79289			-
k__Bacteria.p__Firmicutes.c__Clostridia.o__Eubacteriales.f__Eubacteriales	1.6041			-
k__Bacteria.p__Bdellovibrionota.c__Bdellovibrionia.o__Bdellovibrionales.f__Bdellovibrionaceae.g__OM27_clade	2.84762			-
k__Bacteria.p__Fermentibacterota.c__Fermentibacteria.o__Fermentibacterales.f__Fermentibacteraceae	2.48115			-
k__Bacteria.p__Firmicutes.c__Bacilli.o__Staphylococcales.f__Staphylococcaceae.g__Macrococcus	3.62473			-
k__Bacteria.p__Proteobacteria	5.25414			-
k__Bacteria.p__Firmicutes.c__Clostridia.o__Peptostreptococcales_Tissierellales.f__Peptostreptococcales_Tissierellales.g__Tepidimicrobium	3.6107			-
k__Bacteria.p__Firmicutes.c__Clostridia.o__Peptococcales.f__Peptococcaceae.g__Peptococcus	1.04493			-
k__Bacteria.p__Firmicutes.c__Negativicutes.o__Veillonellales_Selenomonadales.f__Selenomonadaceae	2.75601			-
k__Bacteria.p__Desulfobacterota.c__Desulfobacteria	2.90708			-
k__Bacteria.p__Firmicutes.c__Clostridia.o__Oscillospirales.f__Oscillospiraceae.g__Papillibacter	2.79825			-
k__Bacteria.p__Firmicutes.c__Clostridia.o__Peptostreptococcales_Tissierellales.f__Fusibacteraceae.g__Fusibacter	0.133252			-
k__Bacteria.p__Firmicutes.c__Bacilli.o__Erysipelotrichales.f__Erysipelatoclostridiaceae.g__Catenibacterium	0.14309			-
k__Bacteria.p__Actinobacteriota.c__Actinobacteria.o__Frankiales.f__Geodermatophilaceae	2.30177			-
k__Bacteria.p__Proteobacteria.c__Alphaproteobacteria.o__Rhizobiales.f__Xanthobacteraceae	3.55771			-
k__Bacteria.p__Bacteroidota.c__Bacteroidia.o__Bacteroidales.f__Rikenellaceae.g__Rikenellaceae_RC9_gut_group	4.55379			-
k__Bacteria.p__Proteobacteria.c__Alphaproteobacteria.o__Rhizobiales.f__Rhizobiaceae.g__Paenochrobactrum	1.70764			-
k__Bacteria.p__Firmicutes.c__Bacilli.o__Bacillales.f__Planococcaceae	4.02234			-
k__Bacteria.p__Firmicutes.c__Bacilli.o__Erysipelotrichales.f__Erysipelatoclostridiaceae	3.47234			-
k__Bacteria.p__Proteobacteria.c__Gammaproteobacteria.o__Burkholderiales.f__Alcaligenaceae	2.13851			-
k__Bacteria.p__Bacteroidota.c__Bacteroidia.o__Flavobacteriales.f__Weeksellaceae.g__Cloacibacterium	1.14748			-
k__Bacteria.p__SAR324_clade_Marine_group_B_.c__SAR324_clade_Marine_group_B_.o__SAR324_clade_Marine_group_B_.f__SAR324_clade_Marine_group_B_	2.57457			-
k__Bacteria.p__Actinobacteriota.c__Coriobacteriia.o__Coriobacteriales.f__Atopobiaceae.g__Atopobium	1.67061			-
k__Bacteria.p__Firmicutes.c__Bacilli.o__Bacillales	4.52767	TPT	4.18239	0.0147946
k__Bacteria.p__Bacteroidota.c__Rhodothermia.o__Rhodothermales.f__Rhodothermaceae	2.28945			-
k__Bacteria.p__Bacteroidota.c__Bacteroidia.o__Bacteroidales.f__p_2534_18B5_gut_group.g__p_2534_18B5_gut_group	3.78954			-
k__Bacteria.p__Proteobacteria.c__Gammaproteobacteria.o__Methylococcales	0.610373			-
k__Bacteria.p__Bacteroidota.c__Bacteroidia.o__Chitinophagales.f__37_13.g__37_13	2.47382			-
k__Bacteria.p__Firmicutes.c__Clostridia.o__Christensenellales	4.16245			-
k__Bacteria.p__Proteobacteria.c__Gammaproteobacteria.o__Steroidobacterales.f__Steroidobacteraceae	2.58029			-
k__Bacteria.p__Proteobacteria.c__Alphaproteobacteria.o__Rhizobiales.f__Rhizobiales_Incertae_Sedis.g__Phreatobacter	2.5231			-
k__Bacteria.p__Desulfobacterota.c__Syntrophorhabdia.o__Syntrophorhabdales	2.8016			-
k__Bacteria.p__Firmicutes.c__Limnochordia.o__MBA03.f__MBA03	2.91118	TPT	2.60605	0.045098
k__Bacteria.p__Firmicutes.c__Bacilli.o__Bacillales.f__Bacillaceae.g__Bacillus	3.77427			-
k__Bacteria.p__Bacteroidota.c__Bacteroidia.o__Bacteroidales.f__SB_5	3.04236			-
k__Bacteria.p__Proteobacteria.c__Gammaproteobacteria.o__Legionellales.f__Legionellaceae	2.59567			-
k__Bacteria.p__Firmicutes.c__Clostridia.o__Lachnospirales.f__Lachnospiraceae.g__Acetitomaculum	3.07301			-
k__Bacteria.p__Firmicutes.c__Clostridia.o__Oscillospirales.f__Oscillospirales.g__Hydrogenoanaerobacterium	3.0861			-
k__Bacteria.p__Firmicutes.c__Clostridia.o__Lachnospirales.f__Lachnospiraceae.g__Catonella	0.123251			-
k__Bacteria.p__Firmicutes.c__Clostridia.o__Eubacteriales.f__Eubacteriales.g__Alkalibaculum	1.6041			-
k__Bacteria.p__Proteobacteria.c__Gammaproteobacteria.o__Enterobacterales.f__Erwiniaceae	3.40689			-
k__Bacteria.p__Desulfobacterota.c__Desulfuromonadia.o__Desulfuromonadia.f__Geopsychrobacteraceae.g__Desulfuromusa	2.68664			-
k__Bacteria.p__Proteobacteria.c__Gammaproteobacteria.o__Burkholderiales.f__Burkholderiaceae	4.51974			-
k__Bacteria.p__Proteobacteria.c__Gammaproteobacteria.o__Enterobacterales.f__Erwiniaceae.g__Pantoea	3.40689			-
k__Bacteria.p__Proteobacteria.c__Alphaproteobacteria.o__Micavibrionales.f__Micavibrionaceae	2.65276			-
k__Bacteria.p__Firmicutes.c__Clostridia.o__Oscillospirales.f___Clostridium__methylpentosum_group	0.44096			-
k__Bacteria.p__Desulfobacterota.c__Desulfobacteria.o__Desulfobacterales.f__Desulfosarcinaceae	2.90708			-
k__Bacteria.p__Fusobacteriota.c__Fusobacteriia.o__Fusobacteriales	3.98794			-
k__Bacteria.p__Nitrospirota.c__Nitrospiria.o__Nitrospirales	2.939			-
k__Bacteria.p__Firmicutes.c__Clostridia.o__Lachnospirales.f__Lachnospiraceae.g__Anaerosporobacter	2.58866			-
k__Bacteria.p__Proteobacteria.c__Alphaproteobacteria.o__Sphingomonadales	4.47294			-
k__Bacteria.p__Proteobacteria.c__Gammaproteobacteria.o__Xanthomonadales.f__Xanthomonadaceae.g__Pseudoxanthomonas	3.05887			-
k__Bacteria.p__Proteobacteria.c__Gammaproteobacteria.o__Gammaproteobacteria_Incertae_Sedis	0.434282			-
k__Bacteria.p__Nitrospirota.c__Nitrospiria	2.939			-
k__Bacteria.p__Proteobacteria.c__Gammaproteobacteria.o__Legionellales	2.59567			-
k__Bacteria.p__Gemmatimonadota.c__S0134_terrestrial_group	2.62208			-
k__Bacteria.p__Bacteroidota.c__Bacteroidia.o__Bacteroidales.f__Marinifilaceae	3.52204			-
k__Bacteria.p__Firmicutes.c__Clostridia.o__Oscillospirales.f__Ruminococcaceae.g__Fournierella	1.77277			-
k__Bacteria.p__Bacteroidota.c__Bacteroidia.o__Chitinophagales.f__Chitinophagaceae.g__Niastella	2.80038			-
k__Bacteria.p__Proteobacteria.c__Gammaproteobacteria.o__Burkholderiales.f__Rhodocyclaceae.g__Methyloversatilis	0.14309			-
k__Bacteria.p__Bacteroidota.c__Bacteroidia.o__Bacteroidales.f__Prevotellaceae.g__Prevotellaceae_Ga6A1_group	2.39935			-
k__Bacteria.p__Fibrobacterota.c__Fibrobacteria	2.69482	CK	2.76985	0.0305705
k__Bacteria.p__Desulfobacterota.c__Syntrophorhabdia	2.8016			-
k__Bacteria.p__Proteobacteria.c__Alphaproteobacteria.o__Holosporales	2.78154			-
k__Bacteria.p__Firmicutes.c__Bacilli.o__Thermicanales.f__Thermicanaceae.g__Thermicanus	1.09773			-
k__Bacteria.p__Bacteroidota.c__Bacteroidia.o__Bacteroidales.f__Prevotellaceae	4.75427			-
k__Bacteria.p__Campilobacterota.c__Campylobacteria.o__Campylobacterales.f__Helicobacteraceae	4.11156			-
k__Bacteria.p__Actinobacteriota.c__Coriobacteriia.o__Coriobacteriales.f__Atopobiaceae	2.14625			-
k__Bacteria.p__Firmicutes.c__Clostridia.o__Oscillospirales.f__Oscillospiraceae.g__Colidextribacter	3.64368			-
k__Bacteria.p__Firmicutes.c__Bacilli.o__Izemoplasmatales.f__Izemoplasmatales.g__Izemoplasmatales	3.16658			-
k__Bacteria.p__Actinobacteriota.c__Acidimicrobiia.o__Microtrichales.f__Ilumatobacteraceae	0.427471			-
k__Bacteria.p__Proteobacteria.c__Alphaproteobacteria.o__Rhizobiales.f__Beijerinckiaceae.g__Methylobacterium_Methylorubrum	3.17504			-
k__Bacteria.p__Bacteroidota.c__Bacteroidia.o__Bacteroidales.f__Bacteroidales_UCG_001.g__Bacteroidales_UCG_001	2.53382			-
k__Bacteria.p__Proteobacteria.c__Gammaproteobacteria.o__Aeromonadales.f__Succinivibrionaceae.g__Ruminobacter	3.27062			-
k__Bacteria.p__Bacteroidota.c__Bacteroidia.o__Bacteroidales.f__Dysgonomonadaceae	3.38255			-
k__Bacteria.p__Firmicutes.c__Bacilli.o__Lactobacillales.f__Carnobacteriaceae.g__Carnobacterium	2.61073			-
k__Bacteria.p__Firmicutes.c__Negativicutes.o__Veillonellales_Selenomonadales.f__Veillonellaceae.g__Dialister	2.58262			-
k__Bacteria.p__Acidobacteriota.c__Thermoanaerobaculia.o__Thermoanaerobaculales.f__Thermoanaerobaculaceae	2.50985			-
k__Bacteria.p__Actinobacteriota.c__Actinobacteria.o__Nitriliruptorales	2.96211			-
k__Bacteria.p__Bacteroidota.c__Bacteroidia.o__Chitinophagales.f__Chitinophagaceae.g__Terrimonas	2.47134			-
k__Bacteria.p__Bacteroidota.c__Bacteroidia.o__Bacteroidales.f__gir_aah93h0.g__gir_aah93h0	0.147483			-
k__Bacteria.p__Firmicutes.c__Bacilli.o__Izemoplasmatales.f__Izemoplasmatales	3.16658			-
k__Bacteria.p__Firmicutes.c__Clostridia.o__Lachnospirales.f__Lachnospiraceae.g__Sellimonas	0.917454			-
k__Bacteria.p__Bacteroidota.c__Bacteroidia.o__Sphingobacteriales.f__Sphingobacteriaceae.g__Pedobacter	2.79548			-
k__Bacteria.p__Proteobacteria.c__Gammaproteobacteria.o__Salinisphaerales.f__Solimonadaceae	3.36244			-
k__Bacteria.p__Myxococcota.c__Polyangia.o__Polyangiales.f__BIrii41	2.55189			-
k__Bacteria.p__Gemmatimonadota.c__BD2_11_terrestrial_group	2.64332			-
k__Bacteria.p__Bacteroidota.c__Bacteroidia.o__Chitinophagales.f__Chitinophagaceae	3.7281			-
k__Bacteria.p__Firmicutes.c__Bacilli.o__Erysipelotrichales.f__Erysipelatoclostridiaceae.g__Candidatus_Stoquefichus	2.94673			-
k__Bacteria.p__Bacteroidota.c__Bacteroidia.o__Bacteroidales.f__Bacteroidaceae	4.69655			-
k__Bacteria.p__Actinobacteriota.c__Actinobacteria.o__Micrococcales.f__Micrococcaceae.g__Nesterenkonia	1.919			-
k__Bacteria.p__Bdellovibrionota.c__Oligoflexia.o__0319_6G20.f__0319_6G20.g__0319_6G20	1.82259			-
k__Bacteria.p__Proteobacteria.c__Gammaproteobacteria.o__Burkholderiales.f__Comamonadaceae.g__Delftia	3.23737			-
k__Bacteria.p__Proteobacteria.c__Gammaproteobacteria.o__Burkholderiales.f__Rhodocyclaceae	3.33559			-
k__Bacteria.p__Firmicutes.c__Bacilli.o__Bacillales.f__Bacillaceae.g__Pseudogracilibacillus	3.55628			-
k__Bacteria.p__Sva0485.c__Sva0485.o__Sva0485.f__Sva0485.g__Sva0485	2.55468			-
k__Bacteria.p__Fibrobacterota.c__Fibrobacteria.o__Fibrobacterales.f__Fibrobacteraceae	2.69482	CK	2.77172	0.0305705
k__Bacteria.p__Fibrobacterota.c__Fibrobacteria.o__Fibrobacterales.f__Fibrobacteraceae.g__Fibrobacter	2.69362			-
k__Bacteria.p__Myxococcota.c__bacteriap25.o__bacteriap25	0.143489			-
k__Bacteria.p__Gemmatimonadota.c__BD2_11_terrestrial_group.o__BD2_11_terrestrial_group.f__BD2_11_terrestrial_group.g__BD2_11_terrestrial_group	2.64332			-
k__Bacteria.p__Gemmatimonadota.c__Gemmatimonadetes.o__Gemmatimonadales	2.93641			-
k__Bacteria.p__Firmicutes.c__Clostridia.o__Clostridiales.f__Clostridiaceae	4.60807			-
k__Bacteria.p__Proteobacteria.c__Alphaproteobacteria.o__Rhizobiales.f__Beijerinckiaceae.g__Bosea	1.5578			-
k__Bacteria.p__Gemmatimonadota.c__MD2902_B12.o__MD2902_B12.f__MD2902_B12.g__MD2902_B12	2.76519			-
k__Bacteria.p__Myxococcota.c__bacteriap25.o__bacteriap25.f__bacteriap25.g__bacteriap25	0.143489			-
k__Bacteria.p__Firmicutes.c__Bacilli.o__Mycoplasmatales.f__Mycoplasmataceae	3.15353	TPT	2.83933	0.0237587
k__Bacteria.p__Firmicutes.c__Clostridia.o__Oscillospirales.f__Butyricicoccaceae.g__UCG_009	3.3231			-
k__Bacteria.p__Firmicutes.c__Clostridia.o__Oscillospirales.f__Oscillospiraceae.g__Flavonifractor	2.76704			-
k__Bacteria.p__Proteobacteria.c__Gammaproteobacteria.o__Enterobacterales.f__Pectobacteriaceae.g__Pectobacterium	3.09489			-
k__Bacteria.p__Elusimicrobiota	3.03227			-
k__Bacteria.p__Firmicutes.c__Clostridia.o__Lachnospirales.f__Lachnospiraceae.g__Marvinbryantia	0.628361			-
k__Bacteria.p__Firmicutes.c__Clostridia.o__Peptostreptococcales_Tissierellales.f__Proteiniboraceae.g__Proteiniborus	2.52558			-
k__Bacteria.p__Gemmatimonadota.c__Gemmatimonadetes.o__Gemmatimonadales.f__Gemmatimonadaceae.g__Gemmatimonas	2.55652			-
k__Bacteria.p__Firmicutes.c__Bacilli.o__Staphylococcales.f__Staphylococcaceae.g__Staphylococcus	3.56702			-
k__Bacteria.p__Bacteroidota.c__Bacteroidia.o__Bacteroidales.f__PeH15.g__PeH15	2.45151			-
k__Bacteria.p__Actinobacteriota.c__Coriobacteriia.o__Coriobacteriales.f__Eggerthellaceae.g__Adlercreutzia	1.41806			-
k__Bacteria.p__Bacteroidota.c__Bacteroidia.o__Sphingobacteriales.f__CMW_169.g__CMW_169	2.32817			-
k__Bacteria.p__Desulfobacterota.c__Syntrophia.o__Syntrophales	0.136885			-
k__Bacteria.p__Firmicutes.c__Bacilli.o__Entomoplasmatales.f__Entomoplasmatales_Incertae_Sedis.g__Candidatus_Hepatoplasma	2.99954			-
k__Bacteria.p__Proteobacteria.c__Alphaproteobacteria.o__Caulobacterales.f__Caulobacteraceae.g__Asticcacaulis	2.51595			-
k__Bacteria.p__Actinobacteriota.c__Actinobacteria.o__Nitriliruptorales.f__Nitriliruptoraceae.g__Nitriliruptoraceae	2.96211			-
k__Bacteria.p__Acidobacteriota.c__Acidobacteriae.o__Acidobacteriales.f__Koribacteraceae	3.12621			-
k__Bacteria.p__Firmicutes.c__Clostridia.o__Oscillospirales.f__Ruminococcaceae	4.33289			-
k__Bacteria.p__Actinobacteriota.c__Actinobacteria.o__Bifidobacteriales.f__Bifidobacteriaceae.g__Bifidobacterium	3.15598			-
k__Bacteria.p__Firmicutes.c__Clostridia.o__Oscillospirales.f__Ruminococcaceae.g__Anaerotruncus	1.5884			-
k__Bacteria.p__Firmicutes.c__Clostridia.o__Peptostreptococcales_Tissierellales.f__Anaerovoracaceae.g___Eubacterium__brachy_group	2.76117			-
k__Bacteria.p__Firmicutes.c__Clostridia.o__Lachnospirales.f__Lachnospiraceae.g__Blautia	3.38098			-
k__Bacteria.p__Firmicutes.c__Bacilli.o__Bacillales.f__Bacillaceae.g__Ureibacillus	3.43236			-
k__Bacteria.p__Desulfobacterota.c__Desulfovibrionia.o__Desulfovibrionales	3.76882			-
k__Bacteria.p__Bacteroidota.c__Kryptonia.o__Kryptoniales	3.4081			-
k__Bacteria.p__Proteobacteria.c__Gammaproteobacteria.o__Aeromonadales.f__Aeromonadaceae.g__Aeromonadaceae	2.76797			-
k__Bacteria.p__Spirochaetota.c__Spirochaetia.o__Spirochaetales.f__Spirochaetaceae.g__Treponema	3.84343			-
k__Bacteria.p__Proteobacteria.c__Gammaproteobacteria.o__Xanthomonadales.f__Xanthomonadaceae.g__Lysobacter	1.93631			-
k__Bacteria.p__Proteobacteria.c__Gammaproteobacteria.o__Enterobacterales.f__Enterobacteriaceae.g__Kosakonia	3.39607			-
k__Bacteria.p__Deferribacterota.c__Deferribacteres.o__Deferribacterales.f__Deferribacteraceae.g__Mucispirillum	3.5022			-
k__Bacteria.p__Firmicutes.c__Clostridia.o__Lachnospirales.f__Lachnospiraceae.g__Frisingicoccus	1.85432			-
k__Bacteria.p__Proteobacteria.c__Gammaproteobacteria.o__Pseudomonadales	3.99631			-
k__Bacteria.p__Firmicutes.c__Bacilli.o__Erysipelotrichales.f__Erysipelotrichaceae.g___Clostridium__innocuum_group	1.03455			-
k__Bacteria.p__Proteobacteria.c__Gammaproteobacteria.o__Cellvibrionales.f__Halieaceae	0.14309			-
k__Bacteria.p__Bacteroidota.c__Bacteroidia.o__Sphingobacteriales	3.47484			-
k__Bacteria.p__Proteobacteria.c__Gammaproteobacteria.o__Cellvibrionales	2.26326			-
k__Bacteria.p__Firmicutes.c__Bacilli.o__Lactobacillales.f__Carnobacteriaceae.g__Granulicatella	2.77398			-
k__Bacteria.p__Cyanobacteria.c__Sericytochromatia.o__Sericytochromatia.f__Sericytochromatia.g__Sericytochromatia	2.96977			-
k__Bacteria.p__Firmicutes.c__Bacilli.o__Staphylococcales.f__Staphylococcaceae	3.89846			-
k__Bacteria.p__Firmicutes.c__Clostridia.o__Lachnospirales.f__Lachnospiraceae.g__Hungatella	2.89784			-
k__Bacteria.p__Bacteroidota.c__Bacteroidia.o__Chitinophagales.f__Chitinophagaceae.g__Parasegetibacter	2.88923	TPT	2.78533	0.0305705
k__Bacteria.p__Proteobacteria.c__Alphaproteobacteria.o__Azospirillales	2.91769			-
k__Bacteria.p__Firmicutes.c__Clostridia.o__Lachnospirales.f__Lachnospiraceae.g__Eisenbergiella	0.841132	CK	2.73964	0.0305705
k__Bacteria.p__Actinobacteriota.c__Actinobacteria.o__Micrococcales.f__Micrococcaceae.g__Enteractinococcus	1.62049			-
k__Bacteria.p__Firmicutes.c__Desulfitobacteriia.o__Desulfitobacteriales.f__Desulfitobacteriaceae	1.72038			-
k__Bacteria.p__Proteobacteria.c__Gammaproteobacteria.o__Burkholderiales.f__Nitrosomonadaceae	3.37418			-
k__Bacteria.p__Firmicutes.c__Clostridia.o__Lachnospirales.f__Lachnospiraceae.g__Fusicatenibacter	2.32435			-
k__Bacteria.p__Firmicutes.c__Clostridia.o__Peptostreptococcales_Tissierellales.f__Peptostreptococcales_Tissierellales.g__W5053	1.82259			-
k__Bacteria.p__Fermentibacterota.c__Fermentibacteria.o__Fermentibacterales	2.48115			-
k__Bacteria.p__Bacteroidota.c__Bacteroidia.o__Flavobacteriales.f__Flavobacteriaceae.g__Salinimicrobium	2.66253			-
k__Bacteria.p__Bacteroidota.c__Bacteroidia.o__Sphingobacteriales.f__Sphingobacteriaceae.g__Mucilaginibacter	2.42059			-
k__Bacteria.p__Proteobacteria.c__Gammaproteobacteria.o__Enterobacterales.f__Yersiniaceae.g__Serratia	2.93729			-
k__Bacteria.p__Firmicutes.c__Clostridia.o__Oscillospirales.f__Oscillospiraceae	4.92269	CK	4.07105	0.0342937
k__Bacteria.p__Firmicutes.c__Clostridia.o__Lachnospirales.f__Lachnospiraceae.g___Ruminococcus__gnavus_group	3.41111	CK	2.98216	0.0443481
k__Bacteria.p__Firmicutes.c__Bacilli.o__Bacillales.f__Bacillaceae.g__Amphibacillus	3.44412			-
k__Bacteria.p__Firmicutes.c__Clostridia.o__Lachnospirales.f__Defluviitaleaceae	3.53678			-
k__Bacteria.p__Firmicutes.c__Clostridia.o__Clostridiales.f__Clostridiaceae.g__Clostridiaceae	1.74421			-
k__Bacteria.p__Proteobacteria.c__Gammaproteobacteria.o__Salinisphaerales.f__Solimonadaceae.g__Fontimonas	3.17938			-
k__Bacteria.p__Bacteroidota.c__Bacteroidia.o__Bacteroidales.f__Porphyromonadaceae.g__Porphyromonas	1.46788			-
k__Bacteria.p__Proteobacteria.c__Gammaproteobacteria.o__Aeromonadales.f__Succinivibrionaceae	3.47963			-
k__Bacteria.p__Desulfobacterota.c__Desulfuromonadia.o__Desulfuromonadia.f__Desulfuromonadaceae	2.73395			-
k__Bacteria.p__Proteobacteria.c__Alphaproteobacteria.o__SAR11_clade.f__Clade_I	2.88235			-
k__Bacteria.p__Verrucomicrobiota.c__Verrucomicrobiae.o__Pedosphaerales	2.98196			-
k__Bacteria.p__Firmicutes.c__Bacilli.o__Thermicanales	1.09773			-
k__Bacteria.p__SAR324_clade_Marine_group_B_.c__SAR324_clade_Marine_group_B_.o__SAR324_clade_Marine_group_B_	2.57457			-
k__Bacteria.p__Firmicutes.c__Bacilli.o__Lactobacillales.f__Carnobacteriaceae.g__Desemzia	2.19344			-
k__Bacteria.p__Firmicutes.c__Bacilli.o__Haloplasmatales.f__Haloplasmataceae	1.70764			-
k__Bacteria.p__Gemmatimonadota.c__MD2902_B12.o__MD2902_B12.f__MD2902_B12	2.76519			-
k__Bacteria.p__Firmicutes.c__Bacilli.o__Lactobacillales.f__Aerococcaceae.g__Facklamia	2.95245			-
k__Bacteria.p__Firmicutes.c__Desulfotomaculia	3.01609			-
k__Bacteria.p__Proteobacteria.c__Gammaproteobacteria.o__Vibrionales.f__Vibrionaceae.g__Vibrio	3.31239			-
k__Bacteria.p__Desulfobacterota.c__Syntrophorhabdia.o__Syntrophorhabdales.f__Syntrophorhabdaceae.g__Syntrophorhabdus	2.8016			-
k__Bacteria.p__Gemmatimonadota	3.52863			-
k__Bacteria.p__Campilobacterota.c__Campylobacteria.o__Campylobacterales.f__Campylobacteraceae.g__Campylobacter	3.46761	TPT	3.03434	0.0349719
k__Bacteria.p__Proteobacteria.c__Gammaproteobacteria.o__Aeromonadales.f__Aeromonadaceae.g__Oceanisphaera	1.9953			-
k__Bacteria.p__Desulfobacterota.c__Desulfovibrionia.o__Desulfovibrionales.f__Desulfovibrionaceae.g__Bilophila	2.51046			-
k__Bacteria.p__Proteobacteria.c__Gammaproteobacteria.o__Pseudomonadales.f__Moraxellaceae.g__Permianibacter	2.87846			-
k__Bacteria.p__Firmicutes.c__Bacilli.o__Lactobacillales.f__Leuconostocaceae	3.613			-
k__Bacteria.p__Firmicutes.c__Clostridia.o__Lachnospirales.f__Lachnospiraceae.g__Lachnospira	3.10369			-
k__Bacteria.p__Firmicutes.c__Bacilli.o__Lactobacillales.f__Lactobacillaceae.g__Pediococcus	3.51121			-
k__Bacteria.p__Actinobacteriota.c__Coriobacteriia.o__Coriobacteriales.f__Eggerthellaceae.g__Eggerthella	1.12535			-
k__Bacteria.p__Actinobacteriota.c__Actinobacteria.o__Propionibacteriales.f__Nocardioidaceae.g__Nocardioides	2.42558			-
k__Bacteria.p__Bacteroidota.c__Bacteroidia.o__Cytophagales	3.49533			-
k__Bacteria.p__Myxococcota.c__bacteriap25	0.143489			-
k__Bacteria.p__Firmicutes.c__Moorellia	1.56933			-
k__Bacteria.p__Firmicutes.c__Clostridia.o__Lachnospirales.f__Lachnospiraceae.g__Roseburia	3.69392			-
k__Bacteria.p__Cyanobacteria.c__Cyanobacteriia	2.59004			-
k__Bacteria.p__Bacteroidota.c__Bacteroidia.o__Bacteroidales.f__Prolixibacteraceae.g__WCHB1_32	2.77944			-
k__Bacteria.p__Proteobacteria.c__Alphaproteobacteria.o__Kiloniellales.f__Kiloniellaceae.g__Pelagibius	0.152267			-
k__Bacteria.p__Armatimonadota.c__Fimbriimonadia.o__Fimbriimonadales.f__Fimbriimonadaceae.g__Fimbriimonadaceae	3.06943			-
k__Bacteria.p__Firmicutes.c__Bacilli.o__Bacillales.f__Bacillaceae.g__Cerasibacillus	2.88197			-
k__Bacteria.p__Actinobacteriota.c__Coriobacteriia.o__Coriobacteriales.f__Coriobacteriaceae.g__Collinsella	3.02183	TPT	2.78915	0.0305705
k__Bacteria.p__Desulfobacterota.c__Syntrophorhabdia.o__Syntrophorhabdales.f__Syntrophorhabdaceae	2.8016			-
k__Bacteria.p__Bacteroidota.c__Bacteroidia.o__Bacteroidales.f__Bacteroidetes_vadinHA17.g__Bacteroidetes_vadinHA17	3.28238			-
k__Bacteria.p__Firmicutes.c__Bacilli.o__Lactobacillales.f__Aerococcaceae	3.20725			-
k__Bacteria.p__Firmicutes.c__Clostridia.o__Peptostreptococcales_Tissierellales.f__Peptostreptococcales_Tissierellales.g__Alkaliphilus	1.70764			-
k__Bacteria.p__Firmicutes.c__Clostridia.o__Lachnospirales.f__Lachnospiraceae.g___Eubacterium__ruminantium_group	2.95087			-
k__Bacteria.p__Firmicutes.c__Clostridia.o__Lachnospirales.f__Lachnospiraceae.g__Pseudobutyrivibrio	0.441619			-
k__Bacteria.p__Bdellovibrionota.c__Oligoflexia.o__0319_6G20	1.82259			-
k__Bacteria.p__Spirochaetota.c__Spirochaetia.o__Spirochaetales.f__Spirochaetaceae	3.93751			-
k__Bacteria.p__Bacteroidota.c__Bacteroidia.o__Bacteroidales.f__p_251_o5.g__p_251_o5	2.91834			-
k__Bacteria.p__Proteobacteria.c__Alphaproteobacteria.o__Sphingomonadales.f__Sphingomonadaceae.g__Altererythrobacter	2.74077			-
k__Bacteria.p__Bacteroidota.c__Bacteroidia.o__Sphingobacteriales.f__Lentimicrobiaceae	2.45283			-
k__Bacteria.p__Bacteroidota.c__Rhodothermia	2.28945			-
k__Bacteria.p__Actinobacteriota.c__Coriobacteriia.o__Coriobacteriales.f__Coriobacteriaceae	3.04905	TPT	2.80596	0.0359992
k__Bacteria.p__Bacteroidota.c__Bacteroidia.o__Bacteroidales.f__Bacteroidetes_BD2_2	0.152267			-
k__Bacteria.p__Actinobacteriota.c__Actinobacteria.o__Corynebacteriales	3.49726			-
k__Bacteria.p__Acidobacteriota.c__Acidobacteriae	3.12755			-
k__Bacteria.p__Proteobacteria.c__Alphaproteobacteria.o__Rhodobacterales.f__Rhodobacteraceae	3.45324	CK	3.09839	0.00974912
k__Bacteria.p__Firmicutes.c__Clostridia.o__Oscillospirales.f__Ruminococcaceae.g__Paludicola	0.445674			-
k__Bacteria.p__Actinobacteriota.c__Actinobacteria.o__Micrococcales.f__Intrasporangiaceae	3.19761			-
k__Bacteria.p__Firmicutes.c__Clostridia.o__Monoglobales.f__Monoglobaceae.g__Monoglobus	4.08089			-
k__Bacteria.p__Cyanobacteria.c__Sericytochromatia.o__Sericytochromatia.f__Sericytochromatia	2.96977			-
k__Bacteria.p__Bacteroidota.c__Bacteroidia.o__Bacteroidales.f__Muribaculaceae.g__Muribaculaceae	4.97244			-
k__Bacteria.p__Proteobacteria.c__Alphaproteobacteria.o__Rhodospirillales	3.60964			-
k__Bacteria.p__Proteobacteria.c__Gammaproteobacteria.o__Gammaproteobacteria_Incertae_Sedis.f__Unknown_Family	0.434282			-
k__Bacteria.p__Firmicutes.c__Clostridia.o__Oscillospirales.f__Ethanoligenenaceae.g__Incertae_Sedis	2.45393			-
k__Bacteria.p__Bacteroidota.c__Bacteroidia.o__Sphingobacteriales.f__CMW_169	2.32817			-
k__Bacteria.p__Firmicutes.c__Clostridia.o__Oscillospirales.f__Ruminococcaceae.g__UBA1819	2.62018			-
k__Bacteria	6			-
k__Bacteria.p__Firmicutes.c__Negativicutes.o__Veillonellales_Selenomonadales.f__Selenomonadaceae.g__Anaerovibrio	2.75483			-
k__Bacteria.p__Proteobacteria.c__Gammaproteobacteria.o__Burkholderiales.f__SC_I_84	3.39802	CK	3.19297	0.0166262
k__Bacteria.p__Firmicutes.c__Clostridia.o__Peptostreptococcales_Tissierellales.f__Sedimentibacteraceae	2.3636			-
k__Bacteria.p__Proteobacteria.c__Gammaproteobacteria.o__Burkholderiales.f__Comamonadaceae	3.65334			-
k__Bacteria.p__Firmicutes.c__Negativicutes	2.81121			-
k__Bacteria.p__Gemmatimonadota.c__Gemmatimonadetes	2.93641			-
k__Bacteria.p__Firmicutes.c__Clostridia.o__Oscillospirales.f__Ethanoligenenaceae	2.45393			-
k__Bacteria.p__Bacteroidota.c__Bacteroidia.o__Flavobacteriales.f__Weeksellaceae.g__Elizabethkingia	3.44276			-
k__Bacteria.p__Bacteroidota.c__Bacteroidia.o__Bacteroidales.f__Bacteroidaceae.g__Bacteroides	4.69655			-
k__Bacteria.p__Fusobacteriota.c__Fusobacteriia.o__Fusobacteriales.f__Fusobacteriaceae.g__Fusobacterium	3.81004			-
k__Bacteria.p__Proteobacteria.c__Gammaproteobacteria.o__Salinisphaerales.f__Solimonadaceae.g__Polycyclovorans	2.89893			-
k__Bacteria.p__Firmicutes.c__Clostridia.o__Peptostreptococcales_Tissierellales.f__Proteiniboraceae	2.52558			-
k__Bacteria.p__Actinobacteriota.c__Actinobacteria.o__Corynebacteriales.f__Corynebacteriaceae.g__Lawsonella	2.09674			-
k__Bacteria.p__Gemmatimonadota.c__S0134_terrestrial_group.o__S0134_terrestrial_group.f__S0134_terrestrial_group.g__S0134_terrestrial_group	2.62208			-
k__Bacteria.p__Desulfobacterota.c__Desulfuromonadia.o__Bradymonadales.f__Bradymonadales.g__Bradymonadales	2.66691			-
k__Bacteria.p__Firmicutes.c__Clostridia.o__Peptostreptococcales_Tissierellales	4.34186			-
k__Bacteria.p__Bacteroidota.c__Bacteroidia.o__Bacteroidales.f__Marinifilaceae.g__Marinifilum	2.63778			-
k__Bacteria.p__Firmicutes.c__Clostridia.o__Oscillospirales	5.24242			-
k__Bacteria.p__Acidobacteriota.c__Holophagae.o__Subgroup_7	0.439609			-
k__Bacteria.p__Actinobacteriota.c__Actinobacteria.o__Micrococcales.f__Cellulomonadaceae.g__Cellulomonas	0.146436			-
k__Bacteria.p__Firmicutes.c__Bacilli.o__Paenibacillales.f__Paenibacillaceae	3.09971			-
k__Bacteria.p__Gemmatimonadota.c__S0134_terrestrial_group.o__S0134_terrestrial_group.f__S0134_terrestrial_group	2.62208			-
k__Bacteria.p__Gemmatimonadota.c__MD2902_B12	2.76519			-
k__Bacteria.p__Firmicutes.c__Clostridia.o__Lachnospirales.f__Lachnospiraceae.g__Agathobacter	3.48522	CK	3.1122	0.0126111
k__Bacteria.p__Proteobacteria.c__Alphaproteobacteria.o__Micavibrionales	2.65276			-
k__Bacteria.p__Proteobacteria.c__Alphaproteobacteria.o__Ferrovibrionales.f__Ferrovibrionales	2.92074			-
k__Bacteria.p__Fibrobacterota.c__Fibrobacteria.o__Fibrobacterales	2.69482	CK	2.979	0.0305705
k__Bacteria.p__Myxococcota	2.56018			-
k__Bacteria.p__Firmicutes.c__Clostridia.o__Lachnospirales.f__Lachnospiraceae.g__A2	3.28254			-
k__Bacteria.p__Actinobacteriota.c__Actinobacteria.o__Micrococcales.f__Microbacteriaceae	2.5825			-
k__Bacteria.p__Elusimicrobiota.c__Lineage_IIb.o__Lineage_IIb.f__Lineage_IIb.g__Lineage_IIb	3.03227			-
k__Bacteria.p__Bacteroidota.c__Rhodothermia.o__Rhodothermales	2.28945			-
k__Bacteria.p__Firmicutes.c__Clostridia.o__Lachnospirales.f__Lachnospiraceae.g__Lachnospiraceae_ND3007_group	2.50246			-
k__Bacteria.p__Proteobacteria.c__Alphaproteobacteria.o__Micropepsales	0.126441			-
k__Bacteria.p__Proteobacteria.c__Gammaproteobacteria.o__Legionellales.f__Legionellaceae.g__Legionella	2.59567			-
k__Bacteria.p__Proteobacteria.c__Gammaproteobacteria.o__Burkholderiales.f__Methylophilaceae	3.42768			-
k__Bacteria.p__Desulfobacterota.c__Desulfuromonadia	2.97792			-
k__Bacteria.p__Actinobacteriota.c__Actinobacteria.o__Corynebacteriales.f__Nocardiaceae.g__Rhodococcus	2.26362			-
k__Bacteria.p__Firmicutes.c__Clostridia.o__Lachnospirales.f__Lachnospiraceae.g__GCA_900066575	1.73208			-
k__Bacteria.p__Firmicutes.c__Clostridia.o__Oscillospirales.f__Ruminococcaceae.g__Ruminococcus	3.31902			-
k__Bacteria.p__Campilobacterota.c__Campylobacteria.o__Campylobacterales.f__Helicobacteraceae.g__Helicobacter	4.11156			-
k__Bacteria.p__Proteobacteria.c__Gammaproteobacteria.o__Vibrionales	3.44174			-
k__Bacteria.p__Firmicutes.c__Bacilli.o__Haloplasmatales	1.70764			-
k__Bacteria.p__Bacteroidota.c__Bacteroidia.o__Chitinophagales.f__Saprospiraceae	2.38854			-
k__Bacteria.p__Firmicutes.c__Bacilli.o__Erysipelotrichales.f__Erysipelotrichaceae.g___Anaerorhabdus__furcosa_group	3.11436			-
k__Bacteria.p__Bdellovibrionota.c__Oligoflexia.o__0319_6G20.f__0319_6G20	1.82259			-
k__Bacteria.p__Proteobacteria.c__Gammaproteobacteria.o__Burkholderiales.f__Alcaligenaceae.g__Pusillimonas	1.88809			-
k__Bacteria.p__Proteobacteria.c__Gammaproteobacteria.o__Burkholderiales.f__Burkholderiaceae.g__Cupriavidus	1.30369			-
k__Bacteria.p__Firmicutes.c__Clostridia.o__Clostridia.f__Hungateiclostridiaceae.g__Ruminiclostridium	3.19896			-
k__Bacteria.p__Firmicutes.c__Clostridia.o__Clostridia_vadinBB60_group.f__Clostridia_vadinBB60_group.g__Clostridia_vadinBB60_group	3.98803			-
k__Bacteria.p__Firmicutes.c__Bacilli.o__Acholeplasmatales.f__Acholeplasmataceae.g__EMP_G18	2.89012			-
k__Bacteria.p__Firmicutes.c__Clostridia.o__Lachnospirales.f__Defluviitaleaceae.g__Defluviitaleaceae_UCG_011	2.92775			-
k__Bacteria.p__Elusimicrobiota.c__Lineage_IIb.o__Lineage_IIb	3.03227			-
k__Bacteria.p__Gemmatimonadota.c__Longimicrobia.o__Longimicrobiales	3.3369			-
k__Bacteria.p__Actinobacteriota.c__Thermoleophilia.o__Solirubrobacterales.f__67_14.g__67_14	2.10068			-
k__Bacteria.p__Firmicutes.c__Clostridia.o__Lachnospirales.f__Lachnospiraceae.g___Eubacterium__fissicatena_group	2.37163			-
k__Bacteria.p__Firmicutes.c__Clostridia.o__Peptostreptococcales_Tissierellales.f__Peptostreptococcales_Tissierellales	4.22243			-
k__Bacteria.p__Proteobacteria.c__Alphaproteobacteria.o__Acetobacterales.f__Acetobacteraceae.g__Belnapia	2.51784			-
k__Bacteria.p__Firmicutes.c__Bacilli.o__Mycoplasmatales	3.15353	TPT	2.83019	0.0237587
k__Bacteria.p__Actinobacteriota.c__Actinobacteria.o__Micrococcales.f__Dermabacteraceae.g__Brachybacterium	2.00867			-
k__Bacteria.p__Firmicutes.c__Bacilli.o__RF39	3.08782			-
k__Bacteria.p__Firmicutes.c__Bacilli	5.13856			-
k__Bacteria.p__Desulfobacterota	3.89538			-
k__Bacteria.p__Proteobacteria.c__Gammaproteobacteria.o__Pasteurellales.f__Pasteurellaceae.g__Rodentibacter	0.126441			-
k__Bacteria.p__Bdellovibrionota.c__Oligoflexia	1.82259			-
k__Bacteria.p__Firmicutes.c__Desulfitobacteriia	1.72038			-
k__Bacteria.p__Firmicutes.c__Bacilli.o__Paenibacillales.f__Paenibacillaceae.g__Ammoniphilus	2.06025			-
k__Bacteria.p__Bacteroidota.c__Rhodothermia.o__Rhodothermales.f__Rhodothermaceae.g__Rhodothermaceae	2.28945			-
k__Bacteria.p__Firmicutes.c__Clostridia.o__Peptostreptococcales_Tissierellales.f__Peptostreptococcales_Tissierellales.g__Tissierella	3.92985			-
k__Bacteria.p__Actinobacteriota.c__Actinobacteria.o__Corynebacteriales.f__Corynebacteriaceae	3.47113			-
k__Bacteria.p__Armatimonadota.c__Fimbriimonadia	3.06943			-
k__Bacteria.p__Proteobacteria.c__Gammaproteobacteria.o__Burkholderiales.f__Comamonadaceae.g__Rhizobacter	2.95819			-
k__Bacteria.p__Firmicutes.c__Clostridia.o__Oscillospirales.f__UCG_010	4.69164			-
k__Bacteria.p__Firmicutes.c__Clostridia.o__Oscillospirales.f__UCG_010.g__UCG_010	4.69164			-
k__Bacteria.p__Firmicutes.c__Limnochordia.o__M55_D21	3.02765			-
k__Bacteria.p__Proteobacteria.c__Alphaproteobacteria.o__SAR11_clade	2.96887			-
k__Bacteria.p__Firmicutes.c__Clostridia.o__Lachnospirales.f__Lachnospiraceae.g__Coprococcus	2.67508			-
k__Bacteria.p__Firmicutes.c__Clostridia.o__Lachnospirales.f__Lachnospiraceae.g__Lachnospiraceae_AC2044_group	2.71516			-
k__Bacteria.p__Desulfobacterota.c__Syntrophia	0.136885			-
k__Bacteria.p__Actinobacteriota.c__Actinobacteria.o__Micrococcales.f__Intrasporangiaceae.g__Janibacter	1.38083			-
k__Bacteria.p__Fusobacteriota.c__Fusobacteriia	3.98794			-
k__Bacteria.p__Firmicutes.c__Clostridia.o__Lachnospirales	4.92092			-
k__Bacteria.p__Proteobacteria.c__Alphaproteobacteria.o__Sphingomonadales.f__Sphingomonadaceae.g__SD04E11	0.453297			-
k__Bacteria.p__Bacteroidota.c__Bacteroidia.o__Bacteroidales.f__p_2534_18B5_gut_group	3.78954			-
k__Bacteria.p__Firmicutes.c__Bacilli.o__Erysipelotrichales.f__Erysipelatoclostridiaceae.g__UCG_004	2.60671			-
k__Bacteria.p__Firmicutes.c__Clostridia.o__Oscillospirales.f__Oscillospiraceae.g__Oscillibacter	3.31909			-
k__Bacteria.p__Proteobacteria.c__Gammaproteobacteria.o__Enterobacterales.f__Enterobacteriaceae.g__Escherichia_Shigella	4.50823			-
k__Bacteria.p__Proteobacteria.c__Gammaproteobacteria.o__Burkholderiales.f__Nitrosomonadaceae.g__Nitrosomonas	2.60583			-
k__Bacteria.p__Firmicutes.c__Bacilli.o__Lactobacillales.f__Leuconostocaceae.g__Weissella	3.613			-
k__Bacteria.p__Proteobacteria.c__Alphaproteobacteria.o__Rhizobiales.f__Rhizobiaceae	3.67696			-
k__Bacteria.p__Proteobacteria.c__Alphaproteobacteria.o__Rhizobiales.f__Xanthobacteraceae.g__Bradyrhizobium	3.42899			-
k__Bacteria.p__Proteobacteria.c__Gammaproteobacteria.o__Enterobacterales.f__Morganellaceae	1.58744	CK	2.59238	0.00152382
k__Bacteria.p__Bacteroidota.c__Bacteroidia.o__Cytophagales.f__Microscillaceae.g__OLB12	2.68628			-
k__Bacteria.p__Bacteroidota.c__Bacteroidia.o__Bacteroidales.f__Rikenellaceae.g__Alistipes	4.3084			-
k__Bacteria.p__Bacteroidota.c__Kryptonia.o__Kryptoniales.f__BSV26.g__BSV26	3.4081			-
k__Bacteria.p__Firmicutes.c__Bacilli.o__Bacillales.f__Bacillaceae.g__Ornithinibacillus	2.03422			-
k__Bacteria.p__Proteobacteria.c__Gammaproteobacteria.o__Burkholderiales.f__Neisseriaceae	0.133252			-
k__Bacteria.p__Firmicutes.c__Clostridia.o__Lachnospirales.f__Lachnospiraceae	4.9008			-
k__Bacteria.p__Spirochaetota.c__Spirochaetia.o__Spirochaetales	3.93751			-
k__Bacteria.p__Bacteroidota.c__Bacteroidia.o__Bacteroidales.f__Bacteroidales_BS11_gut_group	2.46345			-
k__Bacteria.p__Gemmatimonadota.c__S0134_terrestrial_group.o__S0134_terrestrial_group	2.62208			-
k__Bacteria.p__Firmicutes.c__Bacilli.o__Erysipelotrichales.f__Erysipelotrichaceae.g__Faecalitalea	3.00427	CK	2.81007	0.045098
k__Bacteria.p__Proteobacteria.c__Alphaproteobacteria.o__SAR11_clade.f__Clade_I.g__Clade_Ia	2.88235			-
k__Bacteria.p__Firmicutes.c__Clostridia.o__Peptococcales.f__Peptococcaceae	3.36357			-
k__Bacteria.p__Actinobacteriota.c__Thermoleophilia.o__Solirubrobacterales.f__Solirubrobacteraceae	2.69439			-
k__Bacteria.p__Bdellovibrionota.c__Bdellovibrionia.o__Bdellovibrionales.f__Bdellovibrionaceae	2.84762			-
k__Bacteria.p__Firmicutes.c__Bacilli.o__Erysipelotrichales.f__Erysipelatoclostridiaceae.g__Erysipelotrichaceae_UCG_003	2.95358	CK	2.71364	0.0305705
k__Bacteria.p__Actinobacteriota	4.0118			-
k__Bacteria.p__Fusobacteriota.c__Fusobacteriia.o__Fusobacteriales.f__Fusobacteriaceae.g__Cetobacterium	3.49493			-
k__Bacteria.p__Bacteroidota.c__Bacteroidia.o__Bacteroidales.f__Rikenellaceae.g__U29_B03	2.83313			-
k__Bacteria.p__Fermentibacterota.c__Fermentibacteria	2.48115			-
k__Bacteria.p__Proteobacteria.c__Alphaproteobacteria.o__Rickettsiales	0.143489			-
k__Bacteria.p__Firmicutes.c__Clostridia.o__Oscillospirales.f__Ruminococcaceae.g__Subdoligranulum	3.34462			-
k__Bacteria.p__Desulfobacterota.c__Desulfovibrionia.o__Desulfovibrionales.f__Desulfovibrionaceae.g__Mailhella	3.02807			-
k__Bacteria.p__Firmicutes.c__Bacilli.o__Bacillales.f__Planococcaceae.g__Kurthia	1.76891			-
k__Bacteria.p__Myxococcota.c__Polyangia	2.55851			-
k__Bacteria.p__Proteobacteria.c__Gammaproteobacteria.o__Oceanospirillales.f__Halomonadaceae.g__Halomonas	2.57291			-
k__Bacteria.p__Firmicutes.c__Moorellia.o__Desulfitibacterales	1.56933			-
k__Bacteria.p__Proteobacteria.c__Alphaproteobacteria.o__Rhodobacterales.f__Rhodobacteraceae.g__Pseudorhodobacter	2.49099			-
k__Bacteria.p__Actinobacteriota.c__Acidimicrobiia.o__IMCC26256.f__IMCC26256.g__IMCC26256	2.33113			-
k__Bacteria.p__Firmicutes.c__Clostridia.o__Peptostreptococcales_Tissierellales.f__Peptostreptococcales_Tissierellales.g__Soehngenia	2.69936			-
k__Bacteria.p__Firmicutes.c__Bacilli.o__Erysipelotrichales.f__Erysipelotrichaceae.g__Dubosiella	1.92407	TPT	2.45743	0.0323245
k__Bacteria.p__Acidobacteriota.c__Holophagae.o__Subgroup_7.f__Subgroup_7	0.439609			-
k__Bacteria.p__Bacteroidota	5.52384			-
k__Bacteria.p__Cyanobacteria.c__Sericytochromatia	2.96977			-
k__Bacteria.p__Gemmatimonadota.c__BD2_11_terrestrial_group.o__BD2_11_terrestrial_group	2.64332			-
k__Bacteria.p__Proteobacteria.c__Gammaproteobacteria.o__Burkholderiales.f__Oxalobacteraceae.g__Massilia	3.20363			-
k__Bacteria.p__Firmicutes.c__Bacilli.o__Erysipelotrichales.f__Erysipelotrichaceae	3.59592			-
k__Bacteria.p__Bacteroidota.c__Bacteroidia.o__Bacteroidales.f__Rikenellaceae.g__Rikenella	3.30917			-
k__Bacteria.p__Desulfobacterota.c__Desulfobacteria.o__Desulfobacterales	2.90708			-
k__Bacteria.p__Firmicutes.c__Clostridia.o__Lachnospirales.f__Lachnospiraceae.g__Oribacterium	2.95896			-
k__Bacteria.p__Fermentibacterota.c__Fermentibacteria.o__Fermentibacterales.f__Fermentibacteraceae.g__Fermentibacteraceae	2.48115			-
k__Bacteria.p__Bacteroidota.c__Bacteroidia.o__Bacteroidales.f__Rikenellaceae.g__dgA_11_gut_group	3.5737			-
k__Bacteria.p__Proteobacteria.c__Gammaproteobacteria.o__Burkholderiales.f__Oxalobacteraceae	3.20401			-
k__Bacteria.p__Armatimonadota.c__Fimbriimonadia.o__Fimbriimonadales	3.06943			-
k__Bacteria.p__Desulfobacterota.c__Desulfuromonadia.o__Bradymonadales	2.66691			-
k__Bacteria.p__Bacteroidota.c__Bacteroidia.o__Flavobacteriales.f__Flavobacteriaceae.g__Spongiimonas	2.80487			-
k__Bacteria.p__Firmicutes.c__Clostridia.o__Lachnospirales.f__Lachnospiraceae.g__Lachnospiraceae_NK4A136_group	4.34899			-
k__Bacteria.p__Proteobacteria.c__Alphaproteobacteria.o__Sphingomonadales.f__Sphingomonadaceae.g__Sphingobium	2.63159			-
k__Bacteria.p__Actinobacteriota.c__Actinobacteria.o__Propionibacteriales.f__Nocardioidaceae	2.42558			-
k__Bacteria.p__Proteobacteria.c__Gammaproteobacteria.o__Burkholderiales.f__Alcaligenaceae.g__Bordetella	0.791183			-
k__Bacteria.p__Gemmatimonadota.c__Gemmatimonadetes.o__Gemmatimonadales.f__Gemmatimonadaceae	2.93641			-
k__Bacteria.p__Proteobacteria.c__Gammaproteobacteria.o__Burkholderiales.f__Burkholderiaceae.g__Burkholderia_Caballeronia_Paraburkholderia	4.43302			-
k__Bacteria.p__Actinobacteriota.c__Actinobacteria.o__Corynebacteriales.f__Mycobacteriaceae.g__Mycobacterium	1.67353			-
k__Bacteria.p__Proteobacteria.c__Alphaproteobacteria.o__Sphingomonadales.f__Sphingomonadaceae.g__Sphingomonas	4.45881			-
k__Bacteria.p__Proteobacteria.c__Alphaproteobacteria.o__Azospirillales.f__Azospirillaceae.g__Niveispirillum	2.59927			-
k__Bacteria.p__Bacteroidota.c__Bacteroidia.o__Bacteroidales.f__Muribaculaceae	4.98458			-
k__Bacteria.p__Firmicutes.c__Clostridia.o__Lachnospirales.f__Lachnospiraceae.g__Tyzzerella	3.05445			-
k__Bacteria.p__Firmicutes.c__Clostridia.o__Peptostreptococcales_Tissierellales.f__Peptostreptococcales_Tissierellales.g__Anaerosalibacter	2.46271			-
k__Bacteria.p__Desulfobacterota.c__Desulfuromonadia.o__Desulfuromonadia	2.73395			-
k__Bacteria.p__Firmicutes.c__Limnochordia	3.34253			-
k__Bacteria.p__Firmicutes.c__Clostridia.o__Caldicoprobacterales.f__Caldicoprobacteraceae	4.12441	TPT	3.75524	0.039344
k__Bacteria.p__Firmicutes.c__Clostridia.o__Clostridia_UCG_014	3.88864			-
k__Bacteria.p__Proteobacteria.c__Gammaproteobacteria.o__Aeromonadales.f__Succinivibrionaceae.g__Succinivibrio	2.90997			-
k__Bacteria.p__Firmicutes.c__Bacilli.o__Bacillales.f__Planococcaceae.g__Solibacillus	3.76397			-
k__Bacteria.p__Proteobacteria.c__Gammaproteobacteria.o__Enterobacterales.f__Enterobacteriaceae	4.74852			-
k__Bacteria.p__Proteobacteria.c__Alphaproteobacteria.o__Sphingomonadales.f__Sphingomonadaceae.g__Qipengyuania	2.15593			-
k__Bacteria.p__Elusimicrobiota.c__Lineage_IIb.o__Lineage_IIb.f__Lineage_IIb	3.03227			-
k__Bacteria.p__Bacteroidota.c__Bacteroidia.o__Bacteroidales.f__SB_5.g__SB_5	3.04236			-
k__Bacteria.p__Firmicutes.c__Desulfotomaculia.o__Desulfotomaculales	3.01609			-
k__Bacteria.p__NB1_j.c__NB1_j.o__NB1_j	2.63708			-
k__Bacteria.p__Bdellovibrionota.c__Bdellovibrionia	2.84762			-
k__Bacteria.p__Firmicutes.c__Bacilli.o__Staphylococcales.f__Staphylococcaceae.g__Jeotgalicoccus	2.38973			-
k__Bacteria.p__Firmicutes.c__Clostridia.o__Lachnospirales.f__Lachnospiraceae.g__Anaerostipes	3.29861			-
k__Bacteria.p__Firmicutes.c__Clostridia.o__Peptostreptococcales_Tissierellales.f__Anaerovoracaceae.g__Anaerovorax	3.43579			-
k__Bacteria.p__Firmicutes.c__Bacilli.o__Acholeplasmatales.f__Acholeplasmataceae.g__Anaeroplasma	2.15504			-
k__Bacteria.p__Firmicutes.c__Bacilli.o__Entomoplasmatales	2.99954			-
k__Bacteria.p__Proteobacteria.c__Gammaproteobacteria.o__211ds20.f__211ds20.g__211ds20	2.7968			-
k__Bacteria.p__Firmicutes.c__Clostridia.o__Christensenellales.f__Christensenellaceae	4.16245			-
k__Bacteria.p__Proteobacteria.c__Alphaproteobacteria.o__Elsterales	2.45317			-
k__Bacteria.p__Firmicutes.c__Clostridia.o__Lachnospirales.f__Lachnospiraceae.g___Eubacterium__xylanophilum_group	1.82132			-
k__Bacteria.p__Proteobacteria.c__Gammaproteobacteria.o__Oceanospirillales	2.57291			-
k__Bacteria.p__Proteobacteria.c__Alphaproteobacteria.o__Caulobacterales.f__Hyphomonadaceae	2.45561			-
k__Bacteria.p__Proteobacteria.c__Alphaproteobacteria.o__Rhodobacterales.f__Rhodobacteraceae.g__Marivita	2.76382			-
k__Bacteria.p__Firmicutes.c__Bacilli.o__Bacillales.f__Bacillaceae.g__Aeribacillus	1.26621			-
k__Bacteria.p__Firmicutes.c__Clostridia.o__Lachnospirales.f__Lachnospiraceae.g__Lachnospiraceae_UCG_010	2.42816			-
k__Bacteria.p__Actinobacteriota.c__Acidimicrobiia.o__IMCC26256.f__IMCC26256	2.33113			-
k__Bacteria.p__Firmicutes.c__Thermoanaerobacteria.o__Thermoanaerobacterales	1.53155			-
k__Bacteria.p__Bacteroidota.c__Bacteroidia.o__Flavobacteriales.f__Flavobacteriaceae.g__Flavobacterium	3.55531			-
k__Bacteria.p__Acidobacteriota.c__Holophagae	0.439609			-
k__Bacteria.p__Bacteroidota.c__Bacteroidia.o__Bacteroidales.f__Paludibacteraceae.g__Paludibacter	2.70381			-
k__Bacteria.p__Bacteroidota.c__Bacteroidia.o__Bacteroidales.f__Tannerellaceae.g__Parabacteroides	3.74608			-
k__Bacteria.p__Firmicutes.c__Clostridia.o__Oscillospirales.f__Ruminococcaceae.g__Candidatus_Soleaferrea	3.23121			-
k__Bacteria.p__Fusobacteriota.c__Fusobacteriia.o__Fusobacteriales.f__Leptotrichiaceae.g__Leptotrichia	2.15634			-
k__Bacteria.p__Bacteroidota.c__Bacteroidia.o__Bacteroidales.f__Marinifilaceae.g__Butyricimonas	3.04072			-
k__Bacteria.p__Cyanobacteria.c__Sericytochromatia.o__Sericytochromatia	2.96977			-
k__Bacteria.p__Actinobacteriota.c__Coriobacteriia.o__OPB41	2.90121			-
k__Bacteria.p__Actinobacteriota.c__Actinobacteria.o__Corynebacteriales.f__Corynebacteriaceae.g__Corynebacterium	3.46993			-
k__Bacteria.p__Proteobacteria.c__Alphaproteobacteria.o__Rhizobiales.f__Rhizobiaceae.g__Allorhizobium_Neorhizobium_Pararhizobium_Rhizobium	3.11358			-
k__Bacteria.p__Proteobacteria.c__Gammaproteobacteria.o__Aeromonadales.f__Succinivibrionaceae.g__Succinivibrionaceae_UCG_002	2.94016			-
k__Bacteria.p__Proteobacteria.c__Alphaproteobacteria.o__Azospirillales.f__Azospirillaceae	2.91769			-
k__Bacteria.p__Proteobacteria.c__Gammaproteobacteria.o__EPR3968_O8a_Bc78.f__EPR3968_O8a_Bc78	3.03436			-
k__Bacteria.p__Bacteroidota.c__Kryptonia	3.4081			-
k__Bacteria.p__Firmicutes.c__Clostridia.o__Lachnospirales.f__Lachnospiraceae.g___Ruminococcus__torques_group	3.1918			-
k__Bacteria.p__Firmicutes.c__Moorellia.o__Desulfitibacterales.f__Desulfitibacteraceae.g__Desulfitibacter	1.56933			-
k__Bacteria.p__Actinobacteriota.c__Actinobacteria.o__Actinomycetales.f__Actinomycetaceae.g__Actinomyces	2.48645			-
k__Bacteria.p__SAR324_clade_Marine_group_B_.c__SAR324_clade_Marine_group_B_	2.57457			-
k__Bacteria.p__Proteobacteria.c__Alphaproteobacteria.o__Kiloniellales	0.152267			-
k__Bacteria.p__SAR324_clade_Marine_group_B_	2.57457			-
k__Bacteria.p__Bacteroidota.c__Bacteroidia.o__Bacteroidales.f__Bacteroidetes_vadinHA17	3.28238			-
k__Bacteria.p__Myxococcota.c__Polyangia.o__Blfdi19	0.133252			-
k__Bacteria.p__Proteobacteria.c__Gammaproteobacteria.o__Burkholderiales.f__Comamonadaceae.g__Aquabacterium	2.63825			-
k__Bacteria.p__Bacteroidota.c__Bacteroidia.o__Bacteroidales.f__p_251_o5	2.91834			-
k__Bacteria.p__Firmicutes.c__Clostridia.o__Lachnospirales.f__Defluviitaleaceae.g__Defluviitalea	3.41414			-
k__Bacteria.p__Firmicutes.c__Bacilli.o__Paenibacillales.f__Paenibacillaceae.g__Paenibacillus	2.37215			-
k__Bacteria.p__Firmicutes.c__Bacilli.o__Erysipelotrichales.f__Erysipelotrichaceae.g__Erysipelotrichaceae	2.39146			-
k__Bacteria.p__Proteobacteria.c__Gammaproteobacteria.o__CCD24.f__CCD24.g__CCD24	2.41274			-
k__Bacteria.p__Firmicutes.c__Clostridia.o__Peptostreptococcales_Tissierellales.f__Sedimentibacteraceae.g__Sedimentibacter	2.3636			-
k__Bacteria.p__Proteobacteria.c__Alphaproteobacteria.o__Caulobacterales.f__Caulobacteraceae.g__Brevundimonas	2.86201			-
k__Bacteria.p__Firmicutes.c__Bacilli.o__Bacillales.f__Bacillaceae.g__Bacillaceae	1.87932			-
k__Bacteria.p__Myxococcota.c__Polyangia.o__Haliangiales.f__Haliangiaceae.g__Haliangium	0.613824			-
k__Bacteria.p__Elusimicrobiota.c__Lineage_IIb	3.03227			-
k__Bacteria.p__Firmicutes.c__Desulfitobacteriia.o__Desulfitobacteriales.f__Desulfitobacteriaceae.g__Desulfitobacterium	1.72038			-
k__Bacteria.p__Firmicutes.c__Clostridia.o__Peptostreptococcales_Tissierellales.f__Peptostreptococcales_Tissierellales.g__Natronincola	3.11048			-
k__Bacteria.p__Myxococcota.c__Polyangia.o__Haliangiales	0.613824			-
k__Bacteria.p__Spirochaetota.c__Spirochaetia.o__Spirochaetales.f__Spirochaetaceae.g__GWE2_31_10	3.20812			-
k__Bacteria.p__Actinobacteriota.c__Actinobacteria.o__Bifidobacteriales.f__Bifidobacteriaceae	3.42668			-
k__Bacteria.p__Proteobacteria.c__Gammaproteobacteria.o__Burkholderiales.f__Methylophilaceae.g__Methylotenera	3.05693			-
k__Bacteria.p__Proteobacteria.c__Gammaproteobacteria.o__Burkholderiales.f__Burkholderiaceae.g__Lautropia	2.51702			-
k__Bacteria.p__Firmicutes.c__Desulfitobacteriia.o__Desulfitobacteriales	1.72038			-
k__Bacteria.p__Desulfobacterota.c__Desulfobulbia.o__Desulfobulbales	2.74872			-
k__Bacteria.p__Firmicutes.c__Clostridia.o__Clostridiales.f__Clostridiaceae.g__Clostridium_sensu_stricto_1	4.60368			-
k__Bacteria.p__Firmicutes.c__Clostridia.o__Clostridiales.f__Clostridiaceae.g__Clostridium_sensu_stricto_6	2.61033			-
k__Bacteria.p__Firmicutes.c__Clostridia.o__Oscillospirales.f__Ruminococcaceae.g__Harryflintia	1.13544			-
k__Bacteria.p__Firmicutes.c__Bacilli.o__Bacillales.f__Planococcaceae.g__Bhargavaea	2.87754			-
k__Bacteria.p__Dependentiae.c__Babeliae	2.81181			-
k__Bacteria.p__Firmicutes.c__Bacilli.o__Izemoplasmatales	3.16658			-
k__Bacteria.p__Campilobacterota.c__Campylobacteria.o__Campylobacterales.f__Sulfurimonadaceae	2.82259			-
k__Bacteria.p__Fusobacteriota.c__Fusobacteriia.o__Fusobacteriales.f__Leptotrichiaceae	2.78896			-
k__Bacteria.p__Firmicutes.c__Clostridia.o__Peptococcales	3.36357			-
k__Bacteria.p__Proteobacteria.c__Gammaproteobacteria.o__Burkholderiales.f__Burkholderiaceae.g__Ralstonia	3.75136			-
k__Bacteria.p__Bacteroidota.c__Bacteroidia.o__Bacteroidales.f__Porphyromonadaceae	1.46788			-
k__Bacteria.p__Bacteroidota.c__Bacteroidia.o__Bacteroidales.f__M2PB4_65_termite_group.g__M2PB4_65_termite_group	3.48035			-
k__Bacteria.p__Actinobacteriota.c__Actinobacteria.o__Actinomycetales.f__Actinomycetaceae	2.48645			-
k__Bacteria.p__Dependentiae.c__Babeliae.o__Babeliales.f__Vermiphilaceae	2.81181			-
k__Bacteria.p__Firmicutes.c__Bacilli.o__Lactobacillales.f__Aerococcaceae.g__Abiotrophia	2.55165			-
k__Bacteria.p__Actinobacteriota.c__Actinobacteria.o__Micrococcales.f__Microbacteriaceae.g__Lysinimonas	2.5825			-
k__Bacteria.p__Proteobacteria.c__Gammaproteobacteria.o__Burkholderiales.f__Neisseriaceae.g__Neisseria	0.133252			-
k__Bacteria.p__Bacteroidota.c__Bacteroidia.o__Bacteroidales.f__Bacteroidales_RF16_group.g__Bacteroidales_RF16_group	3.93168			-
k__Bacteria.p__Deferribacterota	3.5022			-
k__Bacteria.p__Proteobacteria.c__Gammaproteobacteria.o__Burkholderiales.f__Nitrosomonadaceae.g__MND1	2.92846			-
k__Bacteria.p__Proteobacteria.c__Alphaproteobacteria.o__Caulobacterales.f__Caulobacteraceae	3.20163			-
k__Bacteria.p__Proteobacteria.c__Alphaproteobacteria.o__Sphingomonadales.f__Sphingomonadaceae.g__Novosphingobium	1.59974			-
k__Bacteria.p__Sva0485.c__Sva0485.o__Sva0485.f__Sva0485	2.55468			-
k__Bacteria.p__NB1_j.c__NB1_j.o__NB1_j.f__NB1_j.g__NB1_j	2.63708			-
k__Bacteria.p__Firmicutes	5.68275			-
k__Bacteria.p__Firmicutes.c__Clostridia.o__Oscillospirales.f___Clostridium__methylpentosum_group.g___Clostridium__methylpentosum_group	0.44096			-
k__Bacteria.p__Proteobacteria.c__Gammaproteobacteria.o__Burkholderiales.f__TRA3_20	2.66591			-
k__Bacteria.p__Spirochaetota.c__Spirochaetia	3.93751			-
k__Bacteria.p__Firmicutes.c__Bacilli.o__Acholeplasmatales	3.03952			-
k__Bacteria.p__Actinobacteriota.c__Actinobacteria	3.90246			-
k__Bacteria.p__Firmicutes.c__Negativicutes.o__Veillonellales_Selenomonadales.f__Veillonellaceae	2.78093			-
k__Bacteria.p__Actinobacteriota.c__Thermoleophilia.o__Gaiellales	2.95621	CK	2.6079	0.033273
k__Bacteria.p__Proteobacteria.c__Gammaproteobacteria.o__Enterobacterales.f__Yersiniaceae	2.93729			-
k__Bacteria.p__Firmicutes.c__Clostridia.o__Lachnospirales.f__Lachnospiraceae.g__Lachnospiraceae_NK3A20_group	0.442431			-
k__Bacteria.p__Dependentiae.c__Babeliae.o__Babeliales	2.81181			-
k__Bacteria.p__Actinobacteriota.c__Actinobacteria.o__Propionibacteriales	2.42558			-
k__Bacteria.p__Firmicutes.c__Clostridia.o__Lachnospirales.f__Lachnospiraceae.g___Eubacterium__oxidoreducens_group	0.152267			-
k__Bacteria.p__Firmicutes.c__Bacilli.o__Lactobacillales.f__Enterococcaceae	2.99576			-
k__Bacteria.p__Desulfobacterota.c__Desulfobulbia.o__Desulfobulbales.f__Desulfurivibrionaceae	2.74872			-
k__Bacteria.p__Proteobacteria.c__Alphaproteobacteria.o__Rhodobacterales	3.45324	CK	3.09979	0.00974912
k__Bacteria.p__Proteobacteria.c__Gammaproteobacteria.o__Aeromonadales.f__Succinivibrionaceae.g__Succinimonas	2.52949			-
k__Bacteria.p__Proteobacteria.c__Gammaproteobacteria	5.10327			-
k__Bacteria.p__Proteobacteria.c__Gammaproteobacteria.o__Xanthomonadales.f__Xanthomonadaceae	3.45428			-
k__Bacteria.p__Actinobacteriota.c__Coriobacteriia.o__Coriobacteriales.f__Atopobiaceae.g__Coriobacteriaceae_UCG_002	2.14625			-
k__Bacteria.p__Firmicutes.c__Clostridia.o__Oscillospirales.f__Ruminococcaceae.g__Ruminococcaceae	2.85817			-
k__Bacteria.p__Actinobacteriota.c__Coriobacteriia.o__OPB41.f__OPB41	2.90121			-
k__Bacteria.p__Firmicutes.c__Clostridia.o__Caldicoprobacterales	4.12441	TPT	3.75522	0.039344
k__Bacteria.p__Firmicutes.c__Bacilli.o__Thermicanales.f__Thermicanaceae	1.09773			-
k__Bacteria.p__Gemmatimonadota.c__Longimicrobia.o__Longimicrobiales.f__Longimicrobiaceae	3.3369			-
k__Bacteria.p__Actinobacteriota.c__Coriobacteriia.o__Coriobacteriales	3.09249			-
k__Bacteria.p__Acidobacteriota.c__Acidobacteriae.o__Bryobacterales.f__Bryobacteraceae	0.614764			-
k__Bacteria.p__Firmicutes.c__Clostridia.o__Peptostreptococcales_Tissierellales.f__Peptostreptococcaceae	3.27921			-
k__Bacteria.p__Proteobacteria.c__Gammaproteobacteria.o__Enterobacterales.f__Pectobacteriaceae	3.09489			-
k__Bacteria.p__Firmicutes.c__Clostridia.o__Eubacteriales	2.78888			-
k__Bacteria.p__Proteobacteria.c__Gammaproteobacteria.o__211ds20	2.7968			-
k__Bacteria.p__Firmicutes.c__Bacilli.o__Bacillales.f__Planococcaceae.g__Lysinibacillus	3.47023			-
k__Bacteria.p__Proteobacteria.c__Alphaproteobacteria.o__Caulobacterales.f__Caulobacteraceae.g__Caulobacter	0.610391			-
k__Bacteria.p__Proteobacteria.c__Alphaproteobacteria.o__Ferrovibrionales	2.92074			-
k__Bacteria.p__Acidobacteriota.c__Acidobacteriae.o__Bryobacterales	0.614764			-
k__Bacteria.p__Spirochaetota	3.93751			-
k__Bacteria.p__Bacteroidota.c__Bacteroidia.o__Bacteroidales.f__Dysgonomonadaceae.g__Fermentimonas	3.3823			-
k__Bacteria.p__Proteobacteria.c__Gammaproteobacteria.o__Cellvibrionales.f__Cellvibrionaceae.g__Cellvibrio	2.26003			-
k__Bacteria.p__Firmicutes.c__Thermoanaerobacteria	1.53155			-
k__Bacteria.p__Proteobacteria.c__Alphaproteobacteria	4.72169			-
k__Bacteria.p__Bacteroidota.c__Bacteroidia.o__Flavobacteriales.f__Weeksellaceae	3.74169			-
k__Bacteria.p__Firmicutes.c__Clostridia.o__Peptostreptococcales_Tissierellales.f__Peptostreptococcaceae.g__Clostridioides	3.05922			-
k__Bacteria.p__Bdellovibrionota.c__Bdellovibrionia.o__Bdellovibrionales	2.84762			-
k__Bacteria.p__Firmicutes.c__Bacilli.o__Erysipelotrichales.f__Erysipelotrichaceae.g__Allobaculum	0.123251			-
k__Bacteria.p__Firmicutes.c__Clostridia.o__Caldicoprobacterales.f__Caldicoprobacteraceae.g__Caldicoprobacter	4.12441	TPT	3.75523	0.039344
k__Bacteria.p__Proteobacteria.c__Gammaproteobacteria.o__Burkholderiales.f__Alcaligenaceae.g__Achromobacter	0.666244			-
k__Bacteria.p__Firmicutes.c__Bacilli.o__Erysipelotrichales.f__Erysipelotrichaceae.g__Breznakia	1.51134			-
k__Bacteria.p__Firmicutes.c__Bacilli.o__Erysipelotrichales	3.83954			-
k__Bacteria.p__Proteobacteria.c__Alphaproteobacteria.o__Acetobacterales.f__Acetobacteraceae	2.51784			-
k__Bacteria.p__Firmicutes.c__Bacilli.o__Haloplasmatales.f__Haloplasmataceae.g__Haloplasma	1.70764			-
k__Bacteria.p__Actinobacteriota.c__Thermoleophilia	3.18325	CK	2.84337	0.0118368
k__Bacteria.p__Firmicutes.c__Bacilli.o__Bacillales.f__Bacillaceae	4.34562	TPT	4.00237	0.0147946
k__Bacteria.p__Cyanobacteria.c__Cyanobacteriia.o__Cyanobacteriales	2.59004			-
k__Bacteria.p__Firmicutes.c__Clostridia.o__Oscillospirales.f__Oscillospiraceae.g__Intestinimonas	3.06991			-
k__Bacteria.p__Proteobacteria.c__Gammaproteobacteria.o__Pasteurellales.f__Pasteurellaceae.g__Haemophilus	2.95146			-
k__Bacteria.p__Fusobacteriota.c__Fusobacteriia.o__Fusobacteriales.f__Leptotrichiaceae.g__Hypnocyclicus	2.78896			-
k__Bacteria.p__Firmicutes.c__Clostridia.o__Oscillospirales.f__Butyricicoccaceae.g__Butyricicoccus	2.36052			-
k__Bacteria.p__Firmicutes.c__Clostridia.o__Monoglobales.f__Monoglobaceae	4.08089			-
k__Bacteria.p__Campilobacterota.c__Campylobacteria.o__Campylobacterales.f__Campylobacteraceae	3.46761	TPT	3.03801	0.0349719
k__Bacteria.p__Firmicutes.c__Clostridia.o__Eubacteriales.f__Garciellaceae.g__Irregularibacter	1.86122			-
k__Bacteria.p__Firmicutes.c__Desulfotomaculia.o__Desulfotomaculales.f__Desulfotomaculales	3.01609			-
k__Bacteria.p__Firmicutes.c__Clostridia.o__Lachnospirales.f__Lachnospiraceae.g__Robinsoniella	1.47929			-
k__Bacteria.p__Firmicutes.c__Clostridia.o__Clostridiales	4.60807			-
k__Bacteria.p__Firmicutes.c__Negativicutes.o__Veillonellales_Selenomonadales.f__Selenomonadaceae.g__Selenomonas	0.189123			-
k__Bacteria.p__Sva0485	2.55468			-
k__Bacteria.p__Firmicutes.c__Clostridia.o__Monoglobales	4.08089			-
k__Bacteria.p__Firmicutes.c__Bacilli.o__Bacillales.f__Planococcaceae.g__Sporosarcina	2.80926			-
k__Bacteria.p__Proteobacteria.c__Alphaproteobacteria.o__Rhodobacterales.f__Rhodobacteraceae.g__Albimonas	0.453297			-
k__Bacteria.p__Proteobacteria.c__Alphaproteobacteria.o__Rhizobiales.f__Rhizobiaceae.g__Chelativorans	2.32311			-
k__Bacteria.p__Bacteroidota.c__Kryptonia.o__Kryptoniales.f__BSV26	3.4081			-
k__Bacteria.p__Actinobacteriota.c__Coriobacteriia.o__OPB41.f__OPB41.g__OPB41	2.90121			-
k__Bacteria.p__Firmicutes.c__Bacilli.o__Bacillales.f__Bacillaceae.g__Oceanobacillus	2.88339			-
k__Bacteria.p__Bacteroidota.c__Bacteroidia.o__Bacteroidales.f__F082.g__F082	3.94845			-
k__Bacteria.p__Proteobacteria.c__Gammaproteobacteria.o__Xanthomonadales	3.45428			-
k__Bacteria.p__Acidobacteriota.c__Acidobacteriae.o__Bryobacterales.f__Bryobacteraceae.g__Bryobacter	0.614764			-
k__Bacteria.p__Firmicutes.c__Bacilli.o__Lactobacillales.f__Streptococcaceae.g__Lactococcus	3.98704			-
k__Bacteria.p__Firmicutes.c__Clostridia.o__Peptostreptococcales_Tissierellales.f__Peptostreptococcales_Tissierellales.g__Parvimonas	2.65092			-
k__Bacteria.p__Gemmatimonadota.c__BD2_11_terrestrial_group.o__BD2_11_terrestrial_group.f__BD2_11_terrestrial_group	2.64332			-
k__Bacteria.p__Firmicutes.c__Clostridia.o__Clostridia_vadinBB60_group	3.98803			-
k__Bacteria.p__Desulfobacterota.c__Desulfuromonadia.o__Bradymonadales.f__Bradymonadales	2.66691			-
k__Bacteria.p__Bacteroidota.c__Bacteroidia.o__Bacteroidales.f__M2PB4_65_termite_group	3.48035			-
k__Bacteria.p__Proteobacteria.c__Gammaproteobacteria.o__Enterobacterales.f__Morganellaceae.g__Proteus	1.5719	CK	2.55588	0.00152382
k__Bacteria.p__Proteobacteria.c__Alphaproteobacteria.o__Rhodobacterales.f__Rhodobacteraceae.g__Ruegeria	0.143489			-
k__Bacteria.p__Actinobacteriota.c__Acidimicrobiia	2.81979			-
k__Bacteria.p__Proteobacteria.c__Alphaproteobacteria.o__Acetobacterales	2.51784			-
k__Bacteria.p__Bacteroidota.c__Bacteroidia.o__Bacteroidales.f__Prevotellaceae.g__Prevotella	4.31623			-
k__Bacteria.p__Actinobacteriota.c__Actinobacteria.o__Frankiales	2.30177			-
k__Bacteria.p__Bacteroidota.c__Bacteroidia.o__Bacteroidales.f__Prevotellaceae.g__Alloprevotella	4.0368			-
k__Bacteria.p__Bacteroidota.c__Bacteroidia.o__Sphingobacteriales.f__Sphingobacteriaceae.g__Sphingobacterium	3.12743			-
k__Bacteria.p__Firmicutes.c__Bacilli.o__Paenibacillales	3.09971			-
k__Bacteria.p__Firmicutes.c__Clostridia.o__Peptostreptococcales_Tissierellales.f__Anaerovoracaceae.g___Eubacterium__nodatum_group	2.9687			-
k__Bacteria.p__Proteobacteria.c__Gammaproteobacteria.o__Oceanospirillales.f__Halomonadaceae	2.57291			-
k__Bacteria.p__Proteobacteria.c__Gammaproteobacteria.o__Cellvibrionales.f__Cellvibrionaceae	2.26003			-
k__Bacteria.p__Proteobacteria.c__Alphaproteobacteria.o__Kiloniellales.f__Kiloniellaceae	0.152267			-
k__Bacteria.p__Bacteroidota.c__Bacteroidia.o__Sphingobacteriales.f__env_OPS_17	2.87249			-
k__Bacteria.p__Firmicutes.c__Clostridia.o__Oscillospirales.f__Oscillospiraceae.g__Oscillospira	0.440333			-
k__Bacteria.p__Firmicutes.c__Clostridia.o__Peptostreptococcales_Tissierellales.f__Anaerovoracaceae.g__Family_XIII_AD3011_group	3.3109			-
k__Bacteria.p__Firmicutes.c__Bacilli.o__Bacillales.f__Bacillaceae.g__Gracilibacillus	0.189123			-
k__Bacteria.p__Firmicutes.c__Bacilli.o__Lactobacillales.f__Carnobacteriaceae.g__Jeotgalibaca	3.44565			-
k__Bacteria.p__Desulfobacterota.c__Desulfovibrionia.o__Desulfovibrionales.f__Desulfovibrionaceae	3.76882			-
k__Bacteria.p__Firmicutes.c__Bacilli.o__Lactobacillales.f__Aerococcaceae.g__Aerosphaera	2.13851			-
k__Bacteria.p__Proteobacteria.c__Alphaproteobacteria.o__Rhizobiales.f__Rhizobiales_Incertae_Sedis	2.5231			-
k__Bacteria.p__Firmicutes.c__Clostridia.o__Clostridia.f__Hungateiclostridiaceae	3.1997			-
k__Bacteria.p__Cyanobacteria	2.96977			-
k__Bacteria.p__Proteobacteria.c__Gammaproteobacteria.o__Burkholderiales.f__Comamonadaceae.g__Pelomonas	3.04332			-
k__Bacteria.p__Proteobacteria.c__Alphaproteobacteria.o__Rhizobiales.f__Beijerinckiaceae	3.1854			-
k__Bacteria.p__Actinobacteriota.c__Actinobacteria.o__Bifidobacteriales	3.42668			-
k__Bacteria.p__Myxococcota.c__Polyangia.o__Blfdi19.f__Blfdi19	0.133252			-
k__Bacteria.p__Bacteroidota.c__Bacteroidia.o__Flavobacteriales	3.98812			-
k__Bacteria.p__Proteobacteria.c__Gammaproteobacteria.o__211ds20.f__211ds20	2.7968			-
k__Bacteria.p__Firmicutes.c__Bacilli.o__Lactobacillales	4.9252			-
k__Bacteria.p__Desulfobacterota.c__Desulfobulbia	2.74872			-
k__Bacteria.p__Desulfobacterota.c__Desulfobulbia.o__Desulfobulbales.f__Desulfurivibrionaceae.g__MSBL7	2.74872			-
k__Bacteria.p__Proteobacteria.c__Gammaproteobacteria.o__Salinisphaerales	3.36244			-
k__Bacteria.p__Actinobacteriota.c__Thermoleophilia.o__Solirubrobacterales.f__67_14	2.10068			-
k__Bacteria.p__Proteobacteria.c__Gammaproteobacteria.o__Pseudomonadales.f__Moraxellaceae.g__Enhydrobacter	1.86549			-
k__Bacteria.p__Firmicutes.c__Clostridia	5.54071			-
k__Bacteria.p__Gemmatimonadota.c__Longimicrobia	3.3369			-
k__Bacteria.p__Deferribacterota.c__Deferribacteres.o__Deferribacterales.f__Deferribacteraceae	3.5022			-
k__Bacteria.p__Gemmatimonadota.c__Longimicrobia.o__Longimicrobiales.f__Longimicrobiaceae.g__Longimicrobiaceae	3.16501			-
k__Bacteria.p__Acidobacteriota.c__Acidobacteriae.o__Acidobacteriales.f__Koribacteraceae.g__Candidatus_Koribacter	3.12621			-
k__Bacteria.p__Actinobacteriota.c__Actinobacteria.o__Corynebacteriales.f__Nocardiaceae	2.26362			-
k__Bacteria.p__Actinobacteriota.c__Actinobacteria.o__Micrococcales.f__Dermabacteraceae	2.00867			-
k__Bacteria.p__Proteobacteria.c__Alphaproteobacteria.o__Azospirillales.f__Azospirillaceae.g__Azospirillum	2.91688			-
k__Bacteria.p__Firmicutes.c__Clostridia.o__Peptostreptococcales_Tissierellales.f__Peptostreptococcaceae.g__Terrisporobacter	2.75995			-
k__Bacteria.p__Firmicutes.c__Clostridia.o__Eubacteriales.f__Anaerofustaceae	2.78789			-
k__Bacteria.p__Firmicutes.c__Thermoanaerobacteria.o__Thermoanaerobacterales.f__SRB2	1.53155			-
k__Bacteria.p__Firmicutes.c__Clostridia.o__Lachnospirales.f__Lachnospiraceae.g__Murimonas	1.45876			-
k__Bacteria.p__Acidobacteriota.c__Thermoanaerobaculia.o__Thermoanaerobaculales.f__Thermoanaerobaculaceae.g__Subgroup_23	2.50985			-
k__Bacteria.p__Proteobacteria.c__Gammaproteobacteria.o__Pseudomonadales.f__Moraxellaceae.g__Psychrobacter	1.48827			-
k__Bacteria.p__Bacteroidota.c__Bacteroidia.o__Bacteroidales.f__Prolixibacteraceae	2.90722			-
k__Bacteria.p__Bacteroidota.c__Bacteroidia.o__Bacteroidales.f__Barnesiellaceae.g__Barnesiella	2.69247			-
k__Bacteria.p__Bdellovibrionota	2.84762			-
k__Bacteria.p__Firmicutes.c__Clostridia.o__Oscillospirales.f__Oscillospiraceae.g__V9D2013_group	0.133671			-
k__Bacteria.p__Acidobacteriota.c__Holophagae.o__Subgroup_7.f__Subgroup_7.g__Subgroup_7	0.439609			-
k__Bacteria.p__Firmicutes.c__Clostridia.o__Eubacteriales.f__Garciellaceae	1.86122			-
k__Bacteria.p__Firmicutes.c__Bacilli.o__Mycoplasmatales.f__Mycoplasmataceae.g__Candidatus_Bacilloplasma	2.77903			-
k__Bacteria.p__Proteobacteria.c__Alphaproteobacteria.o__Sphingomonadales.f__Sphingomonadaceae	4.47294			-
k__Bacteria.p__Proteobacteria.c__Gammaproteobacteria.o__Pseudomonadales.f__Moraxellaceae.g__Acinetobacter	3.02793			-
k__Bacteria.p__Actinobacteriota.c__Actinobacteria.o__Micrococcales.f__Cellulomonadaceae	1.13848			-
k__Bacteria.p__Myxococcota.c__Polyangia.o__Haliangiales.f__Haliangiaceae	0.613824			-
k__Bacteria.p__Proteobacteria.c__Alphaproteobacteria.o__Rhizobiales.f__Devosiaceae.g__Pelagibacterium	1.28961			-
k__Bacteria.p__Bacteroidota.c__Bacteroidia.o__Bacteroidales.f__Rikenellaceae.g__DMER64	1.56933			-
k__Bacteria.p__Firmicutes.c__Bacilli.o__Acholeplasmatales.f__Acholeplasmataceae.g__Acholeplasma	2.50351			-
k__Bacteria.p__Firmicutes.c__Clostridia.o__Oscillospirales.f__Ruminococcaceae.g__Incertae_Sedis	1.53729			-
k__Bacteria.p__Firmicutes.c__Clostridia.o__Peptostreptococcales_Tissierellales.f__Anaerovoracaceae	3.87331			-
k__Bacteria.p__Bacteroidota.c__Bacteroidia.o__Bacteroidales.f__Bacteroidales_BS11_gut_group.g__Bacteroidales_BS11_gut_group	2.46345			-
k__Bacteria.p__Deferribacterota.c__Deferribacteres	3.5022			-
k__Bacteria.p__Firmicutes.c__Clostridia.o__Clostridia_vadinBB60_group.f__Clostridia_vadinBB60_group	3.98803			-
k__Bacteria.p__Actinobacteriota.c__Coriobacteriia.o__Coriobacteriales.f__Eggerthellaceae	2.74428			-
k__Bacteria.p__Actinobacteriota.c__Actinobacteria.o__Micrococcales	3.56706			-
k__Bacteria.p__Firmicutes.c__Limnochordia.o__M55_D21.f__M55_D21.g__M55_D21	3.02765			-
k__Bacteria.p__Bacteroidota.c__Bacteroidia.o__Bacteroidales.f__Tannerellaceae	3.74608			-
k__Bacteria.p__Actinobacteriota.c__Thermoleophilia.o__Solirubrobacterales	2.79298			-
k__Bacteria.p__Actinobacteriota.c__Coriobacteriia	3.30833			-
k__Bacteria.p__Firmicutes.c__Clostridia.o__Clostridia	3.1997			-
k__Bacteria.p__Firmicutes.c__Clostridia.o__Clostridiales.f__Clostridiaceae.g__Clostridium_sensu_stricto_15	2.37664			-
k__Bacteria.p__Bacteroidota.c__Bacteroidia.o__Bacteroidales.f__F082	3.94845			-
k__Bacteria.p__Firmicutes.c__Desulfotomaculia.o__Desulfotomaculales.f__Desulfotomaculales.g__Desulfohalotomaculum	3.01609			-
k__Bacteria.p__Bacteroidota.c__Bacteroidia.o__Bacteroidales.f__Prevotellaceae.g__Prevotellaceae_NK3B31_group	2.90929			-
k__Bacteria.p__Firmicutes.c__Limnochordia.o__MBA03	2.91118	TPT	2.606	0.045098
k__Bacteria.p__Firmicutes.c__Clostridia.o__Lachnospirales.f__Lachnospiraceae.g___Eubacterium__hallii_group	2.40112			-
k__Bacteria.p__Actinobacteriota.c__Acidimicrobiia.o__Microtrichales	0.427471			-
k__Bacteria.p__Proteobacteria.c__Gammaproteobacteria.o__Burkholderiales	4.69281			-
k__Bacteria.p__Actinobacteriota.c__Acidimicrobiia.o__IMCC26256	2.33113			-
k__Bacteria.p__Bacteroidota.c__Bacteroidia.o__Bacteroidales.f__gir_aah93h0	0.147483			-
k__Bacteria.p__Firmicutes.c__Clostridia.o__Lachnospirales.f__Lachnospiraceae.g__Lachnospiraceae_FCS020_group	2.8298			-
k__Bacteria.p__Gemmatimonadota.c__MD2902_B12.o__MD2902_B12	2.76519			-
k__Bacteria.p__Bacteroidota.c__Bacteroidia.o__Cytophagales.f__Microscillaceae.g__Ohtaekwangia	2.37384			-
k__Bacteria.p__Actinobacteriota.c__Actinobacteria.o__Micrococcales.f__Bogoriellaceae	2.00204			-
k__Bacteria.p__Firmicutes.c__Bacilli.o__Erysipelotrichales.f__Erysipelatoclostridiaceae.g__Erysipelatoclostridium	3.23802			-
k__Bacteria.p__Proteobacteria.c__Gammaproteobacteria.o__Enterobacterales.f__Enterobacteriaceae.g__Cronobacter	3.20129			-
k__Bacteria.p__Bacteroidota.c__Bacteroidia.o__Bacteroidales.f__Marinilabiliaceae	1.68048			-
k__Bacteria.p__Firmicutes.c__Clostridia.o__Oscillospirales.f___Eubacterium__coprostanoligenes_group	4.22853			-
k__Bacteria.p__Firmicutes.c__Negativicutes.o__Veillonellales_Selenomonadales	2.81121			-
k__Bacteria.p__Actinobacteriota.c__Coriobacteriia.o__Coriobacteriales.f__Eggerthellaceae.g__Enterorhabdus	2.72218			-
k__Bacteria.p__Proteobacteria.c__Gammaproteobacteria.o__EPR3968_O8a_Bc78	3.03436			-
k__Bacteria.p__Actinobacteriota.c__Actinobacteria.o__Micrococcales.f__Micrococcaceae	3.23813			-
k__Bacteria.p__Firmicutes.c__Clostridia.o__Clostridiales.f__Clostridiaceae.g__Youngiibacter	0.132774			-
k__Bacteria.p__Sva0485.c__Sva0485.o__Sva0485	2.55468			-
k__Bacteria.p__Bacteroidota.c__Bacteroidia.o__Sphingobacteriales.f__env_OPS_17.g__env_OPS_17	2.87249			-
k__Bacteria.p__Firmicutes.c__Clostridia.o__Lachnospirales.f__Lachnospiraceae.g__Lachnospiraceae_UCG_007	1.09926			-
k__Bacteria.p__Firmicutes.c__Clostridia.o__Lachnospirales.f__Lachnospiraceae.g__Lachnospiraceae_UCG_004	3.03553			-
k__Bacteria.p__Firmicutes.c__Clostridia.o__Lachnospirales.f__Lachnospiraceae.g__Lachnospiraceae_UCG_001	2.9877			-
k__Bacteria.p__Bacteroidota.c__Bacteroidia.o__Bacteroidales.f__Prevotellaceae.g__Prevotellaceae_UCG_001	3.62109			-
k__Bacteria.p__Bacteroidota.c__Bacteroidia.o__Bacteroidales.f__Prevotellaceae.g__Prevotellaceae_UCG_003	4.08527			-
k__Bacteria.p__Proteobacteria.c__Gammaproteobacteria.o__Burkholderiales.f__Comamonadaceae.g__Acidovorax	2.72237			-
k__Bacteria.p__Bacteroidota.c__Bacteroidia.o__Bacteroidales.f__Prevotellaceae.g__Prevotellaceae_UCG_004	3.90288			-
k__Bacteria.p__Firmicutes.c__Clostridia.o__Lachnospirales.f__Lachnospiraceae.g__Lachnospiraceae_UCG_008	0.133252			-
k__Bacteria.p__Proteobacteria.c__Gammaproteobacteria.o__Enterobacterales	4.78174			-
k__Bacteria.p__Firmicutes.c__Clostridia.o__Lachnospirales.f__Lachnospiraceae.g__Herbinix	3.96168			-
k__Bacteria.p__Proteobacteria.c__Gammaproteobacteria.o__Burkholderiales.f__Comamonadaceae.g__Comamonas	0.440576			-
k__Bacteria.p__Gemmatimonadota.c__Gemmatimonadetes.o__Gemmatimonadales.f__Gemmatimonadaceae.g__Roseisolibacter	2.60503			-
k__Bacteria.p__Acidobacteriota.c__Acidobacteriae.o__Acidobacteriales	3.12621			-
k__Bacteria.p__Firmicutes.c__Clostridia.o__Lachnospirales.f__Lachnospiraceae.g___Eubacterium__ventriosum_group	2.72636			-
k__Bacteria.p__Bacteroidota.c__Bacteroidia.o__Bacteroidales.f__Barnesiellaceae	3.49185			-
k__Bacteria.p__Proteobacteria.c__Gammaproteobacteria.o__Pseudomonadales.f__Pseudomonadaceae.g__Pseudomonas	3.9644	TPT	3.44227	0.0493662
k__Bacteria.p__Firmicutes.c__Clostridia.o__Clostridia.f__Hungateiclostridiaceae.g__HN_HF0106	1.6041			-
k__Bacteria.p__Myxococcota.c__bacteriap25.o__bacteriap25.f__bacteriap25	0.143489			-
k__Bacteria.p__NB1_j	2.63708			-
k__Bacteria.p__Gemmatimonadota.c__Longimicrobia.o__Longimicrobiales.f__Longimicrobiaceae.g__YC_ZSS_LKJ147	2.85124			-
k__Bacteria.p__Firmicutes.c__Clostridia.o__Oscillospirales.f__Oscillospiraceae.g__UCG_005	4.71732			-
k__Bacteria.p__Bacteroidota.c__Bacteroidia.o__Flavobacteriales.f__Flavobacteriaceae	3.62462			-
k__Bacteria.p__Proteobacteria.c__Gammaproteobacteria.o__Burkholderiales.f__Sutterellaceae.g__Parasutterella	3.57753			-
k__Bacteria.p__Firmicutes.c__Clostridia.o__Oscillospirales.f__Oscillospiraceae.g__UCG_003	2.61278	CK	2.88811	0.0329496
k__Bacteria.p__Firmicutes.c__Clostridia.o__Oscillospirales.f__Oscillospiraceae.g__UCG_002	3.76638			-
k__Bacteria.p__Proteobacteria.c__Gammaproteobacteria.o__CCD24	2.41274			-
k__Bacteria.p__Verrucomicrobiota.c__Verrucomicrobiae.o__Pedosphaerales.f__Pedosphaeraceae.g__Pedosphaeraceae	2.98196			-
k__Bacteria.p__Bacteroidota.c__Bacteroidia.o__Chitinophagales.f__37_13	2.47382			-
k__Bacteria.p__Bacteroidota.c__Bacteroidia.o__Chitinophagales.f__Chitinophagaceae.g__Sediminibacterium	3.61475			-
k__Bacteria.p__Acidobacteriota.c__Thermoanaerobaculia	2.50985			-
k__Bacteria.p__Proteobacteria.c__Alphaproteobacteria.o__SAR11_clade.f__Clade_II	2.22562			-
k__Bacteria.p__Desulfobacterota.c__Desulfuromonadia.o__Desulfuromonadia.f__Geopsychrobacteraceae	2.68664			-
k__Bacteria.p__Deferribacterota.c__Deferribacteres.o__Deferribacterales	3.5022			-
k__Bacteria.p__Firmicutes.c__Clostridia.o__Lachnospirales.f__Lachnospiraceae.g__Tuzzerella	2.82932			-
k__Bacteria.p__Actinobacteriota.c__Acidimicrobiia.o__Actinomarinales	2.64675			-
k__Bacteria.p__Firmicutes.c__Clostridia.o__Oscillospirales.f__Oscillospirales	3.0861			-
k__Bacteria.p__Firmicutes.c__Bacilli.o__Erysipelotrichales.f__Erysipelotrichaceae.g__Faecalibaculum	3.11793			-
k__Bacteria.p__Proteobacteria.c__Gammaproteobacteria.o__Vibrionales.f__Vibrionaceae.g__Photobacterium	2.66358			-
k__Bacteria.p__Firmicutes.c__Clostridia.o__Oscillospirales.f__Butyricicoccaceae	3.36803	CK	2.9053	0.0283655
k__Bacteria.p__Bacteroidota.c__Bacteroidia.o__Bacteroidales.f__Bacteroidales_RF16_group	3.93168			-
k__Bacteria.p__Firmicutes.c__Bacilli.o__Acholeplasmatales.f__Acholeplasmataceae	3.03952			-
k__Bacteria.p__Proteobacteria.c__Gammaproteobacteria.o__Burkholderiales.f__SC_I_84.g__SC_I_84	3.39802	CK	3.19296	0.0166262
k__Bacteria.p__Proteobacteria.c__Gammaproteobacteria.o__Pseudomonadales.f__Moraxellaceae	3.27905			-
k__Bacteria.p__Firmicutes.c__Bacilli.o__Lactobacillales.f__Streptococcaceae.g__Streptococcus	3.67371			-
k__Bacteria.p__Proteobacteria.c__Gammaproteobacteria.o__Aeromonadales	3.57825			-
k__Bacteria.p__Proteobacteria.c__Alphaproteobacteria.o__Rhodobacterales.f__Rhodobacteraceae.g__Paracoccus	2.03504			-
k__Bacteria.p__Actinobacteriota.c__Actinobacteria.o__Micrococcales.f__Micrococcaceae.g__Rothia	2.92876			-
k__Bacteria.p__Proteobacteria.c__Alphaproteobacteria.o__SAR11_clade.f__Clade_II.g__Clade_II	2.22562			-
k__Bacteria.p__Proteobacteria.c__Alphaproteobacteria.o__Holosporales.f__Holosporaceae	2.78154			-
k__Bacteria.p__Fusobacteriota	3.98794			-
k__Bacteria.p__Bacteroidota.c__Bacteroidia.o__Bacteroidales	5.49231			-
k__Bacteria.p__Firmicutes.c__Negativicutes.o__Veillonellales_Selenomonadales.f__Veillonellaceae.g__Veillonella	2.34509			-
k__Bacteria.p__Myxococcota.c__Polyangia.o__Polyangiales	2.55189			-
k__Bacteria.p__Nitrospirota.c__Nitrospiria.o__Nitrospirales.f__Nitrospiraceae.g__Nitrospira	2.939			-
k__Bacteria.p__Actinobacteriota.c__Actinobacteria.o__Nitriliruptorales.f__Nitriliruptoraceae	2.96211			-
k__Bacteria.p__NB1_j.c__NB1_j.o__NB1_j.f__NB1_j	2.63708			-
k__Bacteria.p__Firmicutes.c__Clostridia.o__Peptostreptococcales_Tissierellales.f__Peptostreptococcales_Tissierellales.g__Keratinibaculum	2.46558			-
k__Bacteria.p__Proteobacteria.c__Gammaproteobacteria.o__CCD24.f__CCD24	2.41274			-
k__Bacteria.p__Firmicutes.c__Thermoanaerobacteria.o__Thermoanaerobacterales.f__SRB2.g__SRB2	1.53155			-
k__Bacteria.p__Proteobacteria.c__Gammaproteobacteria.o__Burkholderiales.f__Rhodocyclaceae.g__Azoarcus	2.25677			-
k__Bacteria.p__Firmicutes.c__Clostridia.o__Lachnospirales.f__Lachnospiraceae.g__Lachnospiraceae_UCG_006	1.70547			-
k__Bacteria.p__Firmicutes.c__Clostridia.o__Lachnospirales.f__Lachnospiraceae.g__Lachnoclostridium	3.24078			-
k__Bacteria.p__Actinobacteriota.c__Coriobacteriia.o__Coriobacteriales.f__Coriobacteriaceae.g__Enorma	1.83258			-
k__Bacteria.p__Spirochaetota.c__Spirochaetia.o__Spirochaetales.f__Spirochaetaceae.g__Sediminispirochaeta	2.28232			-
k__Bacteria.p__Bacteroidota.c__Bacteroidia.o__Sphingobacteriales.f__Sphingobacteriaceae	3.29054			-
k__Bacteria.p__Firmicutes.c__Bacilli.o__Lactobacillales.f__Aerococcaceae.g__Globicatella	1.92152			-
k__Bacteria.p__Actinobacteriota.c__Thermoleophilia.o__Solirubrobacterales.f__Solirubrobacteraceae.g__Conexibacter	2.69439			-
k__Bacteria.p__Bacteroidota.c__Bacteroidia.o__Sphingobacteriales.f__Lentimicrobiaceae.g__Lentimicrobiaceae	2.45283			-
k__Bacteria.p__Proteobacteria.c__Gammaproteobacteria.o__Burkholderiales.f__Methylophilaceae.g__Methylophilus	2.18229			-
k__Bacteria.p__Dependentiae.c__Babeliae.o__Babeliales.f__Vermiphilaceae.g__Vermiphilaceae	2.81181			-
k__Bacteria.p__Firmicutes.c__Clostridia.o__Peptostreptococcales_Tissierellales.f__Fusibacteraceae	0.133252			-
k__Bacteria.p__Firmicutes.c__Bacilli.o__Staphylococcales	3.89846			-
k__Bacteria.p__Bacteroidota.c__Bacteroidia.o__Flavobacteriales.f__Weeksellaceae.g__Chryseobacterium	3.44747			-
k__Bacteria.p__Myxococcota.c__Polyangia.o__Polyangiales.f__BIrii41.g__BIrii41	2.55189			-
k__Bacteria.p__Firmicutes.c__Bacilli.o__RF39.f__RF39.g__RF39	3.08782			-
k__Bacteria.p__Armatimonadota.c__Fimbriimonadia.o__Fimbriimonadales.f__Fimbriimonadaceae	3.06943			-
k__Bacteria.p__Desulfobacterota.c__Desulfovibrionia.o__Desulfovibrionales.f__Desulfovibrionaceae.g__Desulfovibrio	2.89453			-
k__Bacteria.p__Proteobacteria.c__Alphaproteobacteria.o__Rhizobiales.f__Xanthobacteraceae.g__Pseudolabrys	2.9545			-
k__Bacteria.p__Proteobacteria.c__Gammaproteobacteria.o__Pseudomonadales.f__Pseudomonadaceae	3.9644	TPT	3.44227	0.0493662
k__Bacteria.p__Proteobacteria.c__Gammaproteobacteria.o__Methylococcales.f__Methylococcaceae	0.610373			-
k__Bacteria.p__Firmicutes.c__Clostridia.o__Clostridia.f__Hungateiclostridiaceae.g__Saccharofermentans	2.91757			-
k__Bacteria.p__Armatimonadota	3.06943			-
k__Bacteria.p__Sva0485.c__Sva0485	2.55468			-
k__Bacteria.p__Proteobacteria.c__Gammaproteobacteria.o__Burkholderiales.f__Sutterellaceae	3.57753			-
k__Bacteria.p__Bacteroidota.c__Bacteroidia.o__Bacteroidales.f__Marinifilaceae.g__Odoribacter	3.34804	TPT	2.87632	0.0492808
k__Bacteria.p__Proteobacteria.c__Gammaproteobacteria.o__Pasteurellales.f__Pasteurellaceae	2.95211			-
k__Bacteria.p__Firmicutes.c__Bacilli.o__RF39.f__RF39	3.08782			-
k__Bacteria.p__Desulfobacterota.c__Desulfuromonadia.o__Desulfuromonadia.f__Desulfuromonadaceae.g__Trichloromonas	2.73395			-
k__Bacteria.p__Proteobacteria.c__Gammaproteobacteria.o__Gammaproteobacteria_Incertae_Sedis.f__Unknown_Family.g__Acidibacter	0.434282			-
k__Bacteria.p__Proteobacteria.c__Gammaproteobacteria.o__Xanthomonadales.f__Xanthomonadaceae.g__Arenimonas	2.44224			-
k__Bacteria.p__Firmicutes.c__Clostridia.o__Peptostreptococcales_Tissierellales.f__Anaerovoracaceae.g__Family_XIII_UCG_001	3.06275			-
k__Bacteria.p__Firmicutes.c__Clostridia.o__Oscillospirales.f__Ruminococcaceae.g__UCG_001	2.25703			-
k__Bacteria.p__Actinobacteriota.c__Actinobacteria.o__Bifidobacteriales.f__Bifidobacteriaceae.g__Gardnerella	3.09304			-
k__Bacteria.p__Actinobacteriota.c__Actinobacteria.o__Actinomycetales	2.48645			-
k__Bacteria.p__Firmicutes.c__Clostridia.o__Lachnospirales.f__Lachnospiraceae.g__XBB1006	2.80153			-
k__Bacteria.p__Proteobacteria.c__Gammaproteobacteria.o__Cellvibrionales.f__Halieaceae.g__Halioglobus	0.14309			-
k__Bacteria.p__Proteobacteria.c__Alphaproteobacteria.o__Micropepsales.f__Micropepsaceae	0.126441			-
k__Bacteria.p__Proteobacteria.c__Gammaproteobacteria.o__Steroidobacterales	2.58029			-
k__Bacteria.p__Nitrospirota	2.939			-
k__Bacteria.p__Firmicutes.c__Bacilli.o__Lactobacillales.f__Enterococcaceae.g__Enterococcus	2.99576			-
k__Bacteria.p__Actinobacteriota.c__Actinobacteria.o__Micrococcales.f__Micrococcaceae.g__Glutamicibacter	0.629388			-
k__Bacteria.p__Campilobacterota.c__Campylobacteria.o__Campylobacterales	4.20041			-
k__Bacteria.p__Proteobacteria.c__Alphaproteobacteria.o__Caulobacterales	3.27332			-
k__Bacteria.p__Proteobacteria.c__Gammaproteobacteria.o__EPR3968_O8a_Bc78.f__EPR3968_O8a_Bc78.g__EPR3968_O8a_Bc78	3.03436			-
k__Bacteria.p__Verrucomicrobiota.c__Verrucomicrobiae	2.98196			-
k__Bacteria.p__Firmicutes.c__Clostridia.o__Peptostreptococcales_Tissierellales.f__Anaerovoracaceae.g__Mogibacterium	1.52261			-
k__Bacteria.p__Bacteroidota.c__Bacteroidia.o__Bacteroidales.f__PeH15	2.45151			-
k__Bacteria.p__Bacteroidota.c__Bacteroidia.o__Chitinophagales	3.75163			-
k__Bacteria.p__Fibrobacterota	2.69482	CK	2.8271	0.0305705
k__Bacteria.p__Firmicutes.c__Clostridia.o__Eubacteriales.f__Anaerofustaceae.g__Anaerofustis	2.78789			-
k__Bacteria.p__Bacteroidota.c__Bacteroidia.o__Flavobacteriales.f__Weeksellaceae.g__Moheibacter	1.23052			-
k__Bacteria.p__Proteobacteria.c__Gammaproteobacteria.o__Pasteurellales	2.95211			-
k__Bacteria.p__Desulfobacterota.c__Desulfovibrionia	3.76882			-
k__Bacteria.p__Desulfobacterota.c__Desulfobacteria.o__Desulfobacterales.f__Desulfosarcinaceae.g__Desulfosarcina	2.90708			-
k__Bacteria.p__Bacteroidota.c__Bacteroidia.o__Bacteroidales.f__Bacteroidetes_BD2_2.g__Bacteroidetes_BD2_2	0.152267			-
k__Bacteria.p__Actinobacteriota.c__Actinobacteria.o__Micrococcales.f__Bogoriellaceae.g__Bogoriella	2.00204			-
k__Bacteria.p__Proteobacteria.c__Alphaproteobacteria.o__Rhodobacterales.f__Rhodobacteraceae.g__Sulfitobacter	1.87036			-
