# Supplementary material for: Short-term triphenyltin exposure alters microbial homeostasis in the silkworm (Bombyx mori) midgut
Source: Sci Rep. 2023 Sep 13;13:15183. doi: 10.1038/s41598-023-41948-y (PMC10499869; doi:10.1038/s41598-023-41948-y)
Supplement: Supplementary file 1 — Supplementary Information. [file 41598_2023_41948_MOESM1_ESM.zip › Supplemental Materials/Table S4.xlsx]

## Sheet: Phylum
Taxon	CK.1	CK.2	CK.3	CK.4	CK.5	CK.6	CK.7	CK.8	CK.9	CK.10	TPT.1	TPT.2	TPT.3	TPT.4	TPT.5	TPT.6	TPT.7	TPT.8	TPT.9	TPT.10
Fibrobacterota	0	0	0	0	0.00491206	1.33795e-05	0	1.3591e-05	1.34039e-05	0	0	0	0	0	0	0	0	0	0	0
Dependentiae	0	0	0	0	0	0	0	0	0	0	0	0	0	0	0	0	2.78048e-05	0	0.00644159	1.40438e-05

## Sheet: Class
Taxon	CK.1	CK.2	CK.3	CK.4	CK.5	CK.6	CK.7	CK.8	CK.9	CK.10	TPT.1	TPT.2	TPT.3	TPT.4	TPT.5	TPT.6	TPT.7	TPT.8	TPT.9	TPT.10
Thermoleophilia	1.37817e-05	1.39944e-05	0.0012749	2.71831e-05	0.00590003	0	1.41993e-05	0.00800511	0	0	0	0	0	0	0	0	0	0.000432793	0	0
Fibrobacteria	0	0	0	0	0.00491206	1.33795e-05	0	1.3591e-05	1.34039e-05	0	0	0	0	0	0	0	0	0	0	0
Longimicrobia	0	0	0	0	0	4.01386e-05	0.0216681	1.3591e-05	0	0	0	0	0	0	0	0	0	0	0	0
Sericytochromatia	0	0	0	1.35916e-05	0	1.33795e-05	0.00930054	0	0	0	0	0	0	0	0	0	0	0	0	0
Babeliae	0	0	0	0	0	0	0	0	0	0	0	0	0	0	0	0	2.78048e-05	0	0.00644159	1.40438e-05

## Sheet: Order
Taxon	CK.1	CK.2	CK.3	CK.4	CK.5	CK.6	CK.7	CK.8	CK.9	CK.10	TPT.1	TPT.2	TPT.3	TPT.4	TPT.5	TPT.6	TPT.7	TPT.8	TPT.9	TPT.10
Rhodobacterales	0	0.00561177	0.00229763	9.5141e-05	1.39152e-05	2.67591e-05	0.00583591	0.0114165	0	0.00309738	0	0	0	0.000233899	0	0	0	0.00159206	0	0
Bacillales	0	0.000279889	0	2.71831e-05	0	0	0.000184591	1.3591e-05	2.68079e-05	6.8526e-05	0	0.0112749	0.00194118	1.37588e-05	0.00603554	0.0111146	6.9512e-05	0.257558	5.31265e-05	0.0489706
Fibrobacterales	0	0	0	0	0.00491206	1.33795e-05	0	1.3591e-05	1.34039e-05	0	0	0	0	0	0	0	0	0	0	0
Mycoplasmatales	0	0.00909638	0	0	0	0	0	0	0	0	0	0	0.00659163	0.00599882	1.33826e-05	1.36041e-05	0	1.54569e-05	0.000371885	0.00123585
Gaiellales	1.37817e-05	1.39944e-05	0	2.71831e-05	0.00590003	0	1.41993e-05	0.00307157	0	0	0	0	0	0	0	0	0	0.000432793	0	0
Caldicoprobacterales	1.37817e-05	0.000223911	0	1.35916e-05	0	0	0	0	0	9.59364e-05	0	0.00697838	1.39653e-05	0.00159602	0	0	9.73168e-05	0.111104	0.00494076	0.0084403
Actinomycetales	0	0	0	0	0	0	0	0	0	0	0	0	0	0	0.00303785	0	0	0	1.32816e-05	1.40438e-05
Babeliales	0	0	0	0	0	0	0	0	0	0	0	0	0	0	0	0	2.78048e-05	0	0.00644159	1.40438e-05
Longimicrobiales	0	0	0	0	0	4.01386e-05	0.0216681	1.3591e-05	0	0	0	0	0	0	0	0	0	0	0	0
Oceanospirillales	0	0	0	0	0	0	0	0	0	0	0.0028917	0	1.39653e-05	0	0	0	0	0.000834673	0	0
MBA03	0	0	0	0	1.39152e-05	0	0	0	0	0	0	0.0020219	0	1.37588e-05	0.00459023	0	0	0.00146841	0	5.6175e-05

## Sheet: Family
Taxon	CK.1	CK.2	CK.3	CK.4	CK.5	CK.6	CK.7	CK.8	CK.9	CK.10	TPT.1	TPT.2	TPT.3	TPT.4	TPT.5	TPT.6	TPT.7	TPT.8	TPT.9	TPT.10
Morganellaceae	4.13451e-05	5.59777e-05	4.20298e-05	5.43663e-05	8.3491e-05	1.33795e-05	2.83986e-05	5.43641e-05	1.34039e-05	0	1.35761e-05	1.4041e-05	0	0	0	0	0	0	0	0
Rhodobacteraceae	0	0.00561177	0.00229763	9.5141e-05	1.39152e-05	2.67591e-05	0.00583591	0.0114165	0	0.00309738	0	0	0	0.000233899	0	0	0	0.00159206	0	0
Bacillaceae	0	0.000181928	0	1.35916e-05	0	0	0.000184591	1.3591e-05	2.68079e-05	4.11156e-05	0	0.0112749	0.00194118	1.37588e-05	0.00603554	0.0111146	4.17072e-05	0.164693	2.65632e-05	0.0264865
SC-I-84	0.0104603	1.39944e-05	0.00231164	0.00865783	0	1.33795e-05	0	0.00354726	0	0	0	0	0	0	0	0	1.39024e-05	0	0	0
Mycoplasmataceae	0	0.00909638	0	0	0	0	0	0	0	0	0	0	0.00659163	0.00599882	1.33826e-05	1.36041e-05	0	1.54569e-05	0.000371885	0.00123585
Fibrobacteraceae	0	0	0	0	0.00491206	1.33795e-05	0	1.3591e-05	1.34039e-05	0	0	0	0	0	0	0	0	0	0	0
Butyricicoccaceae	9.64719e-05	0.00230908	0.00240971	4.07747e-05	0.0118557	0.0034653	0.00299605	1.3591e-05	5.36157e-05	9.59364e-05	1.35761e-05	4.2123e-05	0	0.00945226	1.33826e-05	4.08124e-05	2.78048e-05	0.000510078	3.98449e-05	1.40438e-05
Coriobacteriaceae	0	1.39944e-05	0	0	0	0	0	0	0	0	0	2.8082e-05	0.00624249	0	0	0.00423089	0	0.000680104	0	1.40438e-05
Fusobacteriaceae	0.0152977	0.0269113	0.00644456	0.00615698	0.0113409	0	0.0158606	1.3591e-05	0.0023859	0.0114164	1.35761e-05	0.00596742	0.004832	0.00177488	0.000896633	1.36041e-05	0	0.000602819	0	0.0112912
Campylobacteraceae	0	1.39944e-05	0	0	0	1.33795e-05	0	0.00627905	0	1.37052e-05	1.35761e-05	4.2123e-05	0.01046	0.00264168	0.00480435	0.00555049	0.00581121	0	2.65632e-05	0
Halomonadaceae	0	0	0	0	0	0	0	0	0	0	0.0028917	0	1.39653e-05	0	0	0	0	0.000834673	0	0
Oscillospiraceae	0.0245039	0.0568734	0.0783575	0.107672	0.0823361	0.12645	0.0841025	0.107668	0.0682528	0.100706	0.083072	0.0710334	0.0581236	0.0680646	0.0594187	0.0670412	0.0776449	0.00695561	0.0415051	0.0671573
CMW-169	0	0	0	1.35916e-05	0.00210119	0	1.41993e-05	0	0	0	0	0	0	0	0	0	0	0	0	0
Mycobacteriaceae	0	0	0	0	0.00043137	1.33795e-05	0	0	2.68079e-05	0	0	0	0	0	0	0	0	0	0	0
Caldicoprobacteraceae	1.37817e-05	0.000223911	0	1.35916e-05	0	0	0	0	0	9.59364e-05	0	0.00697838	1.39653e-05	0.00159602	0	0	9.73168e-05	0.111104	0.00494076	0.0084403
Vermiphilaceae	0	0	0	0	0	0	0	0	0	0	0	0	0	0	0	0	2.78048e-05	0	0.00644159	1.40438e-05
Sericytochromatia	0	0	0	1.35916e-05	0	1.33795e-05	0.00930054	0	0	0	0	0	0	0	0	0	0	0	0	0
Anaerofustaceae	0	1.39944e-05	0	0	0.00610876	1.33795e-05	0	0	0	0	0	0	0	0	0	0	0	0	0	0
Longimicrobiaceae	0	0	0	0	0	4.01386e-05	0.0216681	1.3591e-05	0	0	0	0	0	0	0	0	0	0	0	0
MBA03	0	0	0	0	1.39152e-05	0	0	0	0	0	0	0.0020219	0	1.37588e-05	0.00459023	0	0	0.00146841	0	5.6175e-05
Pseudomonadaceae	0.00383131	0.00317674	0.000882625	0.00517839	0.00268563	2.67591e-05	0.000511175	1.3591e-05	0.00387374	0.0160762	0.0124357	0.00737152	0.00902159	0.00609513	0.0040683	0.00572735	8.34144e-05	0.0274824	0.0198295	1.40438e-05
Actinomycetaceae	0	0	0	0	0	0	0	0	0	0	0	0	0	0	0.00303785	0	0	0	1.32816e-05	1.40438e-05

## Sheet: Genus
Taxon	CK.1	CK.2	CK.3	CK.4	CK.5	CK.6	CK.7	CK.8	CK.9	CK.10	TPT.1	TPT.2	TPT.3	TPT.4	TPT.5	TPT.6	TPT.7	TPT.8	TPT.9	TPT.10
Proteus	4.13451e-05	5.59777e-05	4.20298e-05	5.43663e-05	8.3491e-05	1.33795e-05	2.83986e-05	4.07731e-05	1.34039e-05	0	1.35761e-05	1.4041e-05	0	0	0	0	0	0	0	0
Agathobacter	0.00089581	6.99722e-05	2.80198e-05	0.00341148	8.3491e-05	0.00656935	8.51958e-05	0.00547718	0.00584411	0.00809977	2.71521e-05	2.8082e-05	5.58612e-05	2.75175e-05	1.33826e-05	1.36041e-05	0.00797998	0.0010047	5.31265e-05	1.40438e-05
SC-I-84	0.0104603	1.39944e-05	0.00231164	0.00865783	0	1.33795e-05	0	0.00354726	0	0	0	0	0	0	0	0	1.39024e-05	0	0	0
Eisenbergiella	0	1.39944e-05	0	0	0	1.33795e-05	2.83986e-05	1.3591e-05	0	0	0	0	0	0	0	0	0	0	0	0
Campylobacter	0	1.39944e-05	0	0	0	1.33795e-05	0	0.00627905	0	1.37052e-05	1.35761e-05	4.2123e-05	0.01046	0.00264168	0.00480435	0.00555049	0.00581121	0	2.65632e-05	0
Parasegetibacter	0	0	0	0	0	0	0	0	0	0	0	0	0.000460855	0	0	0	1.39024e-05	0	1.32816e-05	0.00726062
Erysipelotrichaceae_UCG-003	0	0.00303679	0.00306817	1.35916e-05	0	0	0	0.00286771	0	0	0	0	0	0	0	0	0	0	0	0
Collinsella	0	0	0	0	0	0	0	0	0	0	0	2.8082e-05	0.00624249	0	0	0.00423089	0	0	0	1.40438e-05
UCG-003	2.75634e-05	1.39944e-05	0.00385273	4.07747e-05	2.78303e-05	2.67591e-05	4.25979e-05	2.7182e-05	2.68079e-05	1.37052e-05	2.71521e-05	1.4041e-05	1.39653e-05	0	0	0	2.78048e-05	0	0	0.00323006
Dubosiella	0	1.39944e-05	0	1.35916e-05	0	0	0	1.3591e-05	0	0	1.35761e-05	1.4041e-05	0	0.000715455	0	0	1.39024e-05	1.54569e-05	5.31265e-05	1.40438e-05
[Ruminococcus]_gnavus_group	0.00442393	0.00445023	0.00573006	0.000203874	0.00172548	0.00129782	0.00521114	2.7182e-05	0	0.00269992	0.000746684	0	0	0.00425145	0	0.000176854	0.000987071	0.000432793	0.000757053	5.6175e-05
Actinomyces	0	0	0	0	0	0	0	0	0	0	0	0	0	0	0.00303785	0	0	0	1.32816e-05	1.40438e-05
Pseudomonas	0.00383131	0.00317674	0.000882625	0.00517839	0.00268563	2.67591e-05	0.000511175	1.3591e-05	0.00387374	0.0160762	0.0124357	0.00737152	0.00902159	0.00609513	0.0040683	0.00572735	8.34144e-05	0.0274824	0.0198295	1.40438e-05
Hungatella	4.13451e-05	0.00579369	0	0	2.78303e-05	2.67591e-05	0	5.43641e-05	0	0.00195984	0	0	0	0	0	0	0	0	0.00599001	0
Janibacter	0	0	0	0	0	0	0	0	0	0	0	0	0	0	4.01477e-05	4.08124e-05	0	0	0.000159379	0
Sericytochromatia	0	0	0	1.35916e-05	0	1.33795e-05	0.00930054	0	0	0	0	0	0	0	0	0	0	0	0	0
Mycobacterium	0	0	0	0	0.00043137	1.33795e-05	0	0	2.68079e-05	0	0	0	0	0	0	0	0	0	0	0
Gardnerella	0	0	0	0	0	0	0	0	0	0	0	0.00593934	0	0.00584747	0.000602216	0	0	0	0	0
Faecalitalea	2.75634e-05	0	0.00591219	0.00413184	1.39152e-05	1.33795e-05	0	0	0	0	0	0	0	1.37588e-05	0	0	0	0	0	0
Fibrobacter	0	0	0	0	0.00491206	1.33795e-05	0	0	1.34039e-05	0	0	0	0	0	0	0	0	0	0	0
Natronincola	0	0	0	0	0	0	0	0	0	0	0	0	0	0	0	0	1.39024e-05	0.0106498	0	0.00223296
Vermiphilaceae	0	0	0	0	0	0	0	0	0	0	0	0	0	0	0	0	2.78048e-05	0	0.00644159	1.40438e-05
Marivita	0	0	0	1.35916e-05	0	2.67591e-05	0.00576492	0	0	0	0	0	0	0	0	0	0	0	0	0
Defluviitalea	0	6.99722e-05	0	0	0	0	0	0	0	0	0	0	0	0	0.00231519	0	1.39024e-05	0.0225825	1.32816e-05	0.00102519
CMW-169	0	0	0	1.35916e-05	0.00210119	0	1.41993e-05	0	0	0	0	0	0	0	0	0	0	0	0	0
Caldicoprobacter	1.37817e-05	0.000223911	0	1.35916e-05	0	0	0	0	0	9.59364e-05	0	0.00697838	1.39653e-05	0.00159602	0	0	9.73168e-05	0.111104	0.00494076	0.0084403
MBA03	0	0	0	0	1.39152e-05	0	0	0	0	0	0	0.0020219	0	1.37588e-05	0.00459023	0	0	0.00146841	0	5.6175e-05
Oceanobacillus	0	0	0	0	0	0	0	0	0	0	0	0	0	0	0	0	1.39024e-05	0.00482255	0	0.00280875
Permianibacter	0	0	0	2.71831e-05	0.00301959	0	0	0.00451222	0	0	0	0	0	0	0	0	0	0	0	0
Longimicrobiaceae	0	0	0	0	0	4.01386e-05	0.0145685	1.3591e-05	0	0	0	0	0	0	0	0	0	0	0	0
Odoribacter	4.13451e-05	2.79889e-05	0	1.35916e-05	0	5.35181e-05	2.83986e-05	2.7182e-05	0.00463776	0.00704447	2.71521e-05	7.0205e-05	0.00796023	0.00284806	5.35303e-05	0.00488389	5.56096e-05	7.72845e-05	0.00628221	2.80875e-05
Anaerofustis	0	1.39944e-05	0	0	0.00610876	1.33795e-05	0	0	0	0	0	0	0	0	0	0	0	0	0	0
Halomonas	0	0	0	0	0	0	0	0	0	0	0.0028917	0	1.39653e-05	0	0	0	0	0.000834673	0	0

## Sheet: Species
Taxon	CK.1	CK.2	CK.3	CK.4	CK.5	CK.6	CK.7	CK.8	CK.9	CK.10	TPT.1	TPT.2	TPT.3	TPT.4	TPT.5	TPT.6	TPT.7	TPT.8	TPT.9	TPT.10
Proteus_mirabilis_g__Proteus	4.13451e-05	5.59777e-05	4.20298e-05	5.43663e-05	8.3491e-05	1.33795e-05	2.83986e-05	4.07731e-05	1.34039e-05	0	1.35761e-05	1.4041e-05	0	0	0	0	0	0	0	0
Bacteroides_plebeius_g__Bacteroides	0.0101709	0.00279889	0.00502956	0.0025824	0.00140543	0	0	0.010003	0.00368608	0	0	0	0	0	0	0	0	0.000865587	0	0
Campylobacter_gracilis_g__Campylobacter	0	0	0	0	0	0	0	0	0	1.37052e-05	1.35761e-05	4.2123e-05	0.01046	0.00264168	0.00480435	0	0.00581121	0	2.65632e-05	0
uncultured_bacterium_g__Erysipelatoclostridium	0.000261852	0.000391844	0.000168119	0.00502888	0.000180897	0.000160554	0.0020731	0.00027182	9.38275e-05	0.000137052	0.000122185	0.000154451	0.00437114	9.63113e-05	4.01477e-05	0.000176854	2.78048e-05	1.54569e-05	0	1.40438e-05
Amphibacillus_xylanus_g__Amphibacillus	0	0	0	0	0	0	0	0	0	0	0	0	0	1.37588e-05	0.00317167	0	0	0.011129	1.32816e-05	0.00692357
uncultured_Bacteroidales_g__Prevotellaceae_UCG-003	1.37817e-05	1.39944e-05	2.80198e-05	1.35916e-05	1.39152e-05	0.0113325	0.00367762	1.3591e-05	0	0.00893579	0	1.4041e-05	0	0	0	1.36041e-05	0	0.000510078	0	0
uncultured_rumen_g__UCG-005	0.00835171	0	0.00434307	0	0	1.33795e-05	2.83986e-05	1.3591e-05	0	0	0	0	0	0	0	0	0	0	0	0
uncultured_bacterium_g__Erysipelotrichaceae_UCG-003	0	0.00303679	0.00306817	1.35916e-05	0	0	0	0.00286771	0	0	0	0	0	0	0	0	0	0	0	0
uncultured_bacterium_g__Odoribacter	2.75634e-05	1.39944e-05	0	1.35916e-05	0	5.35181e-05	2.83986e-05	1.3591e-05	1.34039e-05	2.74104e-05	1.35761e-05	5.6164e-05	0.00796023	0.00170609	4.01477e-05	2.72083e-05	5.56096e-05	6.18276e-05	0.00302821	1.40438e-05
Clostridium_sp._g__uncultured	0	0	0	0	0	0	0	0	0	0	0.00152052	0	1.39653e-05	1.37588e-05	1.33826e-05	2.72083e-05	0	0	0	0
uncultured_organism_g__Eisenbergiella	0	1.39944e-05	0	0	0	1.33795e-05	2.83986e-05	1.3591e-05	0	0	0	0	0	0	0	0	0	0	0	0
Collinsella_stercoris_g__Collinsella	0	0	0	0	0	0	0	0	0	0	0	1.4041e-05	0.00624249	0	0	2.72083e-05	0	0	0	1.40438e-05
Parasegetibacter_luojiensis_g__Parasegetibacter	0	0	0	0	0	0	0	0	0	0	0	0	0.000460855	0	0	0	1.39024e-05	0	1.32816e-05	0.00726062
Lactobacillus_fermentum_g__Lactobacillus	0	0	0	0	0	0	0	0	0	0	0	0	0	0	0	0	8.34144e-05	6.18276e-05	9.29714e-05	0.00575794
Muribaculum_intestinale_g__Muribaculum	0	0	0	0	0	0	0	0	0	0	0	0	1.39653e-05	1.37588e-05	0	0	1.39024e-05	0	0	8.42626e-05
gut_metagenome_g__Izemoplasmatales	0	1.39944e-05	0	1.35916e-05	0.00441111	0	1.41993e-05	0	0	0	0	0	0	0	0	0	0	0	0	0
uncultured_bacterium_g__Dubosiella	0	1.39944e-05	0	1.35916e-05	0	0	0	1.3591e-05	0	0	1.35761e-05	1.4041e-05	0	0.000715455	0	0	1.39024e-05	1.54569e-05	5.31265e-05	1.40438e-05
Paenibacillus_validus_g__Paenibacillus	0	0	0	0	0	0	0	0	0	0	6.78804e-05	0	0.000223445	0	0	6.80207e-05	1.39024e-05	0	0	0
uncultured_bacterium_g__UCG-003	2.75634e-05	1.39944e-05	0.00385273	4.07747e-05	2.78303e-05	2.67591e-05	4.25979e-05	2.7182e-05	2.68079e-05	1.37052e-05	2.71521e-05	1.4041e-05	1.39653e-05	0	0	0	2.78048e-05	0	0	0.00323006
uncultured_rumen_g__Clostridia_vadinBB60_group	0	0	0	0	0	0	0	0	0	0	0	0	1.39653e-05	0.00367359	0	0	0	0	0.00110237	0
Rhodobacteraceae_bacterium_g__Marivita	0	0	0	1.35916e-05	0	2.67591e-05	0.00576492	0	0	0	0	0	0	0	0	0	0	0	0	0
unidentified_rumen_g__Prevotella	0	0	0	0	0	0	0	0	0	0	0	1.4041e-05	0	1.37588e-05	0.00376051	0	0	0	0	0
Janibacter_sp._g__Janibacter	0	0	0	0	0	0	0	0	0	0	0	0	0	0	4.01477e-05	4.08124e-05	0	0	0.000159379	0
Corynebacterium_efficiens_g__Corynebacterium	0	2.79889e-05	0	0	0	0	0	0	0	0	0	0.000758214	0.000726196	0	0	1.36041e-05	0	0.016678	0	0.00428335
uncultured_bacterium_g__Natronincola	0	0	0	0	0	0	0	0	0	0	0	0	0	0	0	0	1.39024e-05	0.00915049	0	0.00223296
uncultured_bacterium_g__CMW-169	0	0	0	1.35916e-05	0.00210119	0	1.41993e-05	0	0	0	0	0	0	0	0	0	0	0	0	0
Christensenella_sp._g__Christensenellaceae_R-7_group	0	0	0	0	0	0	0	0	0	0	0.0103042	0	0	1.37588e-05	0	0	0	0	1.32816e-05	0
uncultured_bacterium_g__Defluviitalea	0	6.99722e-05	0	0	0	0	0	0	0	0	0	0	0	0	0.00231519	0	1.39024e-05	0.0225825	1.32816e-05	0.00102519
uncultured_bacterium_g__Longimicrobiaceae	0	0	0	0	0	4.01386e-05	0.0145685	1.3591e-05	0	0	0	0	0	0	0	0	0	0	0	0
metagenome_g__Sericytochromatia	0	0	0	1.35916e-05	0	1.33795e-05	0.00927214	0	0	0	0	0	0	0	0	0	0	0	0	0
uncultured_rumen_g__Monoglobus	0	0	0	0	0	0	0	0	0	0	0.000244369	0	0	0	0	0	1.39024e-05	0	0.00333369	0
uncultured_organism_g__Oribacterium	0	0	0	0	0	0	0	0	0	0	0	0	0.00608888	0	1.33826e-05	0	0	0	0	2.80875e-05
uncultured_bacterium_g__Desulfovibrio	0	1.39944e-05	1.40099e-05	0	0	0	0	0	0	1.37052e-05	0	0	0	0	0	0	0	0	0	0
Desulfovibrio_fairfieldensis_g__Desulfovibrio	0	2.79889e-05	1.40099e-05	0	2.78303e-05	0	1.41993e-05	1.3591e-05	0	0	0	4.2123e-05	1.39653e-05	2.75175e-05	1.33826e-05	2.72083e-05	0.00643681	1.54569e-05	2.65632e-05	2.80875e-05
Mariniphaga_anaerophila_g__uncultured	0.00799338	0	0	0	1.39152e-05	0	1.41993e-05	0	0	0	0	0	0	0	0	0	0	0	0	0
uncultured_bacterium_g__MBA03	0	0	0	0	1.39152e-05	0	0	0	0	0	0	0.0020219	0	1.37588e-05	0.00459023	0	0	1.54569e-05	0	1.40438e-05
Campylobacter_ureolyticus_g__Campylobacter	0	1.39944e-05	0	0	0	1.33795e-05	0	0.00627905	0	0	0	0	0	0	0	0	0	0	0	0
uncultured_bacterium_g__Oceanobacillus	0	0	0	0	0	0	0	0	0	0	0	0	0	0	0	0	1.39024e-05	0.00163843	0	0.00280875
uncultured_rumen_g__Prevotellaceae_UCG-001	0	0	0	0	0	0	0	0	0	0	1.35761e-05	0	0	0	0	0	0	0	0.00502045	1.40438e-05
uncultured_bacterium_g__Hungatella	4.13451e-05	0.00579369	0	0	2.78303e-05	2.67591e-05	0	5.43641e-05	0	0.00195984	0	0	0	0	0	0	0	0	0.00599001	0
uncultured_bacterium_g__Permianibacter	0	0	0	2.71831e-05	0.00301959	0	0	0.00451222	0	0	0	0	0	0	0	0	0	0	0	0
Schaalia_odontolytica_g__Actinomyces	0	0	0	0	0	0	0	0	0	0	0	0	0	0	0.00303785	0	0	0	1.32816e-05	1.40438e-05
